# Supplementary material for: Calcium disodium hexa­thio­diphosphate(IV) octa­hydrate
Source: Acta Crystallogr Sect E Struct Rep Online. 2010 Jul 3;66(Pt 8):i54. doi: 10.1107/S1600536810025304 (PMC3007360; doi:10.1107/S1600536810025304)
Supplement: Supplementary file 1 [file e-66-00i54-sup1.cif]

##############################################################################
###                                                                        ###
###        Electronic paper (Acta Crystallographica Section E)             ###
###                                                                        ###
##############################################################################
#                                                                            #
# This CIF contains the data in a paper accepted for publication in Acta     #
# Crystallographica Section E. It conforms to the requirements of Notes      #
# for Authors for Section E, and has been peer reviewed under the auspices   #
# of the IUCr Commission on Journals.                                        #
#                                                                            #
# Full details of the Crystallographic Information File format               #
# are given in the paper "The Crystallographic Information File (CIF):       #
# a New Standard Archive File for Crystallography" by S. R. Hall, F. H.      #
# Allen and I. D. Brown [Acta Cryst. (1991), A47, 655-685].                  #
#                                                                            #
# The current version of the core CIF dictionary is obtainable from          #
# ftp://ftp.iucr.org/pub/cif_core.dic. The current version number is 2.4.    #
#                                                                            #
# Software is freely available for graphical display of the structure(s) in  #
# this CIF.  For information consult the CIF home page http://www.iucr.org/  #
# cif/home.html                                                              #
#                                                                            #
# This file may be used for bona fide research purposes within the           #
# scientific community so long as proper attribution is given to the journal # 
# article from which it was obtained.                                        #
#                                                                            #
##############################################################################
                                             
data_I
_audit_creation_method     SHELXL-97
_chemical_name_systematic
;
Calcium disodium hexathiodiphosphate(IV) octahydrate
;
_chemical_name_common     ?
_chemical_formula_moiety     'Ca 2+, 2(Na +), P2 S6 4-, 8(H2 O)'
_chemical_formula_sum     'Ca H16 Na2 O8 P2 S6'
_chemical_formula_iupac     'Ca Na2 (P2 S6), 8H2 O'
_chemical_formula_weight     484.49
_chemical_melting_point     ?
_symmetry_cell_setting     monoclinic
_symmetry_space_group_name_H-M     'C 2/c'
_symmetry_space_group_name_Hall     '-C 2yc'
loop_
    _symmetry_equiv_pos_as_xyz
    'x, y, z'
    '-x, y, -z+1/2'
    'x+1/2, y+1/2, z'
    '-x+1/2, y+1/2, -z+1/2'
    '-x, -y, -z'
    'x, -y, z-1/2'
    '-x+1/2, -y+1/2, -z'
    'x+1/2, -y+1/2, z-1/2'
_cell_length_a     14.702(2)
_cell_length_b     9.3081(14)
_cell_length_c     14.052(2)
_cell_angle_alpha     90.00
_cell_angle_beta     115.383(11)
_cell_angle_gamma     90.00
_cell_volume     1737.3(4)
_cell_formula_units_Z     4
_cell_measurement_reflns_used     15599
_cell_measurement_theta_min     0.995
_cell_measurement_theta_max     30.54
_cell_measurement_temperature     223(2)
_exptl_crystal_description     block
_exptl_crystal_colour     colorless
_exptl_crystal_size_max     0.29
_exptl_crystal_size_mid     0.24
_exptl_crystal_size_min     0.23
_exptl_crystal_density_diffrn     1.852
_exptl_crystal_density_meas     ?
_exptl_crystal_density_method     'not measured'
_exptl_crystal_F_000     992
_exptl_absorpt_coefficient_mu     1.336
_exptl_absorpt_correction_type     none
_exptl_absorpt_correction_T_min     ?
_exptl_absorpt_correction_T_max     ?
_exptl_special_details
;
;
_diffrn_ambient_temperature     223(2)
_diffrn_radiation_type     MoK\a
_diffrn_radiation_wavelength     0.71073
_diffrn_radiation_source     'fine-focus sealed tube'
_diffrn_radiation_monochromator     graphite
_diffrn_measurement_device_type     'Stoe IPDS 2'
_diffrn_measurement_method     '\w-scans'
_diffrn_detector_area_resol_mean     ?
_diffrn_reflns_number     15223
_diffrn_reflns_av_R_equivalents     0.0499
_diffrn_reflns_av_sigmaI/netI     0.0245
_diffrn_reflns_theta_min     2.67
_diffrn_reflns_theta_max     30.54
_diffrn_reflns_theta_full     30.54
_diffrn_measured_fraction_theta_max     0.995
_diffrn_measured_fraction_theta_full     0.995
_diffrn_reflns_limit_h_min     -20
_diffrn_reflns_limit_h_max     20
_diffrn_reflns_limit_k_min     -13
_diffrn_reflns_limit_k_max     13
_diffrn_reflns_limit_l_min     -20
_diffrn_reflns_limit_l_max     17
_diffrn_standards_number     0
_diffrn_standards_interval_count     .
_diffrn_standards_interval_time     .
_diffrn_standards_decay_%     ?
_refine_special_details
;
;
_reflns_number_total     2650
_reflns_number_gt     2369
_reflns_threshold_expression     I>2\s(I)
_refine_ls_structure_factor_coef     Fsqd
_refine_ls_matrix_type     full
_refine_ls_R_factor_all     0.0346
_refine_ls_R_factor_gt     0.0285
_refine_ls_wR_factor_gt     0.0629
_refine_ls_wR_factor_ref     0.0653
_refine_ls_goodness_of_fit_ref     1.128
_refine_ls_restrained_S_all     1.128
_refine_ls_number_reflns     2650
_refine_ls_number_parameters     122
_refine_ls_number_restraints     0
_refine_ls_hydrogen_treatment     refall
_refine_ls_weighting_scheme     calc
_refine_ls_weighting_details
              'w=1/[\s^2^(Fo^2^)+(0.0256P)^2^+2.2311P] where P=(Fo^2^+2Fc^2^)/3'
_atom_sites_solution_hydrogens     geom
_atom_sites_solution_primary     direct
_atom_sites_solution_secondary     difmap
_refine_ls_shift/su_max     0.000
_refine_ls_shift/su_mean     0.000
_refine_diff_density_max     0.676
_refine_diff_density_min     -0.528
_refine_ls_extinction_method     'SHELXL97 (Sheldrick, 2008)'
_refine_ls_extinction_coef     0.0046(3)
_refine_ls_extinction_expression
                                  'Fc^*^=kFc[1+0.001xFc^2^\l^3^/sin(2\q)]^-1/4^'
loop_
    _atom_type_symbol
    _atom_type_description
    _atom_type_scat_dispersion_real
    _atom_type_scat_dispersion_imag
    _atom_type_scat_source
    'Ca' 'Ca' 0.2262 0.3064
                         'International Tables Vol C Tables 4.2.6.8 and 6.1.1.4'
    'Na' 'Na' 0.0362 0.0249
                         'International Tables Vol C Tables 4.2.6.8 and 6.1.1.4'
    'P' 'P' 0.1023 0.0942
                         'International Tables Vol C Tables 4.2.6.8 and 6.1.1.4'
    'S' 'S' 0.1246 0.1234
                         'International Tables Vol C Tables 4.2.6.8 and 6.1.1.4'
    'O' 'O' 0.0106 0.0060
                         'International Tables Vol C Tables 4.2.6.8 and 6.1.1.4'
    'H' 'H' 0.0000 0.0000
                         'International Tables Vol C Tables 4.2.6.8 and 6.1.1.4'
_computing_data_collection     'X-AREA (Stoe & Cie, 2008)'
_computing_cell_refinement     'X-AREA (Stoe & Cie, 2008)'
_computing_data_reduction     'X-AREA (Stoe & Cie, 2008)'
_computing_structure_solution     'SHELXS97 (Sheldrick, 2008)'
_computing_structure_refinement     'SHELXL97 (Sheldrick, 2008)'
_computing_molecular_graphics     'DIAMOND (Brandenburg, 2004)'
_computing_publication_material     'SHELXL97 (Sheldrick, 2008)'
loop_
    _atom_site_type_symbol
    _atom_site_label
    _atom_site_fract_x
    _atom_site_fract_y
    _atom_site_fract_z
    _atom_site_U_iso_or_equiv
    _atom_site_adp_type
    _atom_site_calc_flag
    _atom_site_refinement_flags
    _atom_site_occupancy
    _atom_site_disorder_assembly
    _atom_site_disorder_group
    Ca Ca 0.5000 0.24842(5) 0.2500 0.01531(10) Uani d S 1 . .
    Na Na1 0.2500 0.2500 0.0000 0.0240(2) Uani d S 1 . .
    Na Na2 0.5000 0.67523(13) 0.2500 0.0318(2) Uani d S 1 . .
    P P 0.20227(3) 0.76310(4) 0.04363(3) 0.01394(9) Uani d . 1 . .
    S S1 0.06893(3) 0.67248(4) -0.04913(3) 0.02064(10) Uani d . 1 . .
    S S2 0.18887(3) 0.97575(4) 0.06497(3) 0.01807(9) Uani d . 1 . .
    S S3 0.27954(3) 0.66563(4) 0.18473(3) 0.02051(10) Uani d . 1 . .
    O O1 0.59411(11) 0.04315(16) 0.23418(13) 0.0268(3) Uani d . 1 . .
    O O2 0.50720(10) 0.45732(14) 0.14604(10) 0.0217(2) Uani d . 1 . .
    O O3 0.41702(10) 0.16862(14) 0.06107(10) 0.0216(2) Uani d . 1 . .
    O O4 0.31872(9) 0.32895(14) 0.17753(10) 0.0199(2) Uani d . 1 . .
    H H1A 0.629(4) 0.053(5) 0.205(4) 0.096(15) Uiso d . 1 . .
    H H1B 0.627(3) 0.002(4) 0.287(3) 0.068(12) Uiso d . 1 . .
    H H2A 0.554(3) 0.462(3) 0.133(3) 0.048(9) Uiso d . 1 . .
    H H2B 0.453(2) 0.477(3) 0.088(3) 0.045(8) Uiso d . 1 . .
    H H3A 0.4123(19) 0.085(3) 0.059(2) 0.029(6) Uiso d . 1 . .
    H H3B 0.454(2) 0.192(3) 0.030(2) 0.042(8) Uiso d . 1 . .
    H H4A 0.288(2) 0.294(3) 0.212(3) 0.049(8) Uiso d . 1 . .
    H H4B 0.306(2) 0.416(3) 0.172(2) 0.040(7) Uiso d . 1 . .
loop_
    _atom_site_aniso_label
    _atom_site_aniso_U_11
    _atom_site_aniso_U_22
    _atom_site_aniso_U_33
    _atom_site_aniso_U_12
    _atom_site_aniso_U_13
    _atom_site_aniso_U_23
    Ca 0.0144(2) 0.01655(19) 0.01458(19) 0.000 0.00584(15) 0.000
    Na1 0.0192(5) 0.0302(5) 0.0196(5) -0.0001(4) 0.0053(4) -0.0011(4)
    Na2 0.0283(6) 0.0396(6) 0.0249(5) 0.000 0.0089(4) 0.000
    P 0.01509(18) 0.01411(17) 0.01436(17) 0.00019(13) 0.00797(14) 0.00016(12)
    S1 0.01688(19) 0.02004(18) 0.0257(2) -0.00401(14) 0.00981(15) -0.00281(14)
    S2 0.01954(19) 0.01504(17) 0.01967(18) 0.00092(13) 0.00844(14) -0.00104(13)
    S3 0.0250(2) 0.02236(19) 0.01657(17) 0.00676(15) 0.01122(15) 0.00515(14)
    O1 0.0201(6) 0.0272(6) 0.0298(7) 0.0039(5) 0.0075(5) -0.0023(5)
    O2 0.0197(6) 0.0261(6) 0.0187(5) -0.0009(5) 0.0076(5) 0.0038(5)
    O3 0.0241(6) 0.0203(6) 0.0227(6) 0.0002(5) 0.0124(5) -0.0026(5)
    O4 0.0210(6) 0.0195(5) 0.0214(6) 0.0014(4) 0.0112(5) -0.0002(4)
_geom_special_details
;
;
loop_
    _geom_bond_atom_site_label_1
    _geom_bond_atom_site_label_2
    _geom_bond_site_symmetry_2
    _geom_bond_distance
    _geom_bond_publ_flag
    Ca O1 . 2.4244(14) y
    Ca O1 2_655 2.4244(15) ?
    Ca O2 . 2.4614(13) y
    Ca O2 2_655 2.4615(13) ?
    Ca O3 2_655 2.5122(13) ?
    Ca O3 . 2.5123(13) y
    Ca O4 . 2.5249(13) y
    Ca O4 2_655 2.5249(13) ?
    Na1 O3 . 2.3523(14) y
    Na1 O3 7 2.3523(14) ?
    Na1 O4 . 2.3713(13) y
    Na1 O4 7 2.3713(13) ?
    Na1 S2 1_545 2.9767(5) ?
    Na1 S2 7_565 2.9768(5) y
    Na2 O2 . 2.5282(17) y
    Na2 O2 2_655 2.5283(17) ?
    Na2 S1 8_566 2.9242(8) ?
    Na2 S1 7_565 2.9242(8) y
    Na2 S3 . 2.9673(7) y
    Na2 S3 2_655 2.9674(7) ?
    P S1 . 2.0156(6) y
    P S2 . 2.0241(6) y
    P S3 . 2.0282(6) y
    P P 7_565 2.2381(8) y
    S1 Na2 7_565 2.9242(8) ?
    S2 Na1 1_565 2.9768(5) ?
    O1 H1A . 0.78(5) ?
    O1 H1B . 0.79(4) ?
    O2 H2A . 0.79(3) ?
    O2 H2B . 0.88(3) ?
    O3 H3A . 0.78(3) ?
    O3 H3B . 0.86(3) ?
    O4 H4A . 0.85(3) ?
    O4 H4B . 0.83(3) ?
loop_
    _geom_angle_atom_site_label_1
    _geom_angle_atom_site_label_2
    _geom_angle_atom_site_label_3
    _geom_angle_site_symmetry_1
    _geom_angle_site_symmetry_3
    _geom_angle
    _geom_angle_publ_flag
    O1 Ca O1 . 2_655 75.99(8) ?
    O1 Ca O2 . . 113.37(5) ?
    O1 Ca O2 2_655 . 148.04(5) ?
    O1 Ca O2 . 2_655 148.04(5) ?
    O1 Ca O2 2_655 2_655 113.37(5) ?
    O2 Ca O2 . 2_655 75.64(6) ?
    O1 Ca O3 . 2_655 79.99(5) ?
    O1 Ca O3 2_655 2_655 73.01(5) ?
    O2 Ca O3 . 2_655 137.37(4) ?
    O2 Ca O3 2_655 2_655 74.41(4) ?
    O1 Ca O3 . . 73.01(5) ?
    O1 Ca O3 2_655 . 79.99(5) ?
    O2 Ca O3 . . 74.42(4) ?
    O2 Ca O3 2_655 . 137.37(4) ?
    O3 Ca O3 2_655 . 145.61(6) ?
    O1 Ca O4 . . 137.92(5) ?
    O1 Ca O4 2_655 . 74.08(5) ?
    O2 Ca O4 . . 80.36(5) ?
    O2 Ca O4 2_655 . 72.44(4) ?
    O3 Ca O4 2_655 . 117.68(4) ?
    O3 Ca O4 . . 73.21(4) ?
    O1 Ca O4 . 2_655 74.08(5) ?
    O1 Ca O4 2_655 2_655 137.92(5) ?
    O2 Ca O4 . 2_655 72.44(4) ?
    O2 Ca O4 2_655 2_655 80.36(5) ?
    O3 Ca O4 2_655 2_655 73.21(4) ?
    O3 Ca O4 . 2_655 117.68(4) ?
    O4 Ca O4 . 2_655 145.46(6) ?
    O3 Na1 O3 . 7 180.0 ?
    O3 Na1 O4 . . 78.97(4) ?
    O3 Na1 O4 7 . 101.03(4) ?
    O3 Na1 O4 . 7 101.03(4) ?
    O3 Na1 O4 7 7 78.97(4) ?
    O4 Na1 O4 . 7 179.999(2) ?
    O3 Na1 S2 . 1_545 90.98(4) ?
    O3 Na1 S2 7 1_545 89.02(4) ?
    O4 Na1 S2 . 1_545 89.52(3) ?
    O4 Na1 S2 7 1_545 90.48(3) ?
    O3 Na1 S2 . 7_565 89.02(4) ?
    O3 Na1 S2 7 7_565 90.98(4) ?
    O4 Na1 S2 . 7_565 90.48(3) ?
    O4 Na1 S2 7 7_565 89.52(3) ?
    S2 Na1 S2 1_545 7_565 180.0 ?
    O2 Na2 O2 . 2_655 73.30(7) ?
    O2 Na2 S1 . 8_566 149.72(4) ?
    O2 Na2 S1 2_655 8_566 85.08(3) ?
    O2 Na2 S1 . 7_565 85.08(3) ?
    O2 Na2 S1 2_655 7_565 149.72(4) ?
    S1 Na2 S1 8_566 7_565 122.01(5) ?
    O2 Na2 S3 . . 96.20(4) ?
    O2 Na2 S3 2_655 . 81.01(4) ?
    S1 Na2 S3 8_566 . 101.16(2) ?
    S1 Na2 S3 7_565 . 80.537(18) ?
    O2 Na2 S3 . 2_655 81.01(4) ?
    O2 Na2 S3 2_655 2_655 96.20(4) ?
    S1 Na2 S3 8_566 2_655 80.537(17) ?
    S1 Na2 S3 7_565 2_655 101.16(2) ?
    S3 Na2 S3 . 2_655 176.55(5) ?
    S1 P S2 . . 112.06(3) ?
    S1 P S3 . . 115.28(3) ?
    S2 P S3 . . 109.99(3) ?
    S1 P P . 7_565 105.34(3) ?
    S2 P P . 7_565 108.14(3) ?
    S3 P P . 7_565 105.48(3) ?
    P S1 Na2 . 7_565 105.07(3) ?
    P S2 Na1 . 1_565 137.04(2) ?
    P S3 Na2 . . 111.63(3) ?
    H1A O1 H1B . . 105(4) ?
    Ca O2 Na2 . . 105.53(5) ?
    H2A O2 H2B . . 108(3) ?
    Na1 O3 Ca . . 104.38(5) ?
    Na1 O4 Ca . . 103.44(5) ?
    H4A O4 H4B . . 106(3) ?
loop_
    _geom_hbond_atom_site_label_D
    _geom_hbond_atom_site_label_H
    _geom_hbond_atom_site_label_A
    _geom_hbond_site_symmetry_A
    _geom_hbond_distance_DH
    _geom_hbond_distance_HA
    _geom_hbond_distance_DA
    _geom_hbond_angle_DHA
    O1 H1A S3 3_545 0.78(5) 2.58(5) 3.2922(17) 153(4)
    O1 H1B S2 2_645 0.79(4) 2.62(4) 3.2892(16) 144(4)
    O2 H2A S2 3_545 0.79(3) 2.54(3) 3.3270(15) 172(3)
    O2 H2B S2 7_565 0.88(3) 2.30(3) 3.1877(15) 179(3)
    O3 H3A S1 7 0.78(3) 2.43(3) 3.1908(15) 168(2)
    O3 H3B S1 3_545 0.86(3) 2.39(3) 3.2174(14) 161(3)
    O4 H4A S3 4_545 0.85(3) 2.41(3) 3.2468(14) 171(3)
    O4 H4B S3 . 0.83(3) 2.37(3) 3.1957(14) 171(3)
data_global
_journal_date_recd_electronic     2010-06-11
_journal_date_accepted     2010-06-28
_journal_name_full     'Acta Crystallographica, Section E'
_journal_year     2010
_journal_volume     66
_journal_issue      8
_journal_page_first     i54
_journal_page_last     i54
_journal_paper_category     QI
_journal_coeditor_code     WM2364
_publ_contact_author_name     'PD Dr. M. Gjikaj'
_publ_contact_author_address
;
 Institute of Inorganic and Analytical Chemistry
 Clausthal University of Technology
 Paul-Ernst-Str. 4
 38678 Clausthal-Zellerfeld
 Germany
;
_publ_contact_author_email     mimoza.gjikaj@tu-clausthal.de
_publ_contact_author_fax     '0049 5323 72 2995'
_publ_contact_author_phone     '0049 5323 72 2857'
_publ_section_title
;
Calcium disodium hexathiodiphosphate(IV) octahydrate
;
loop_
    _publ_author_name
    _publ_author_address
    'Ehrhardt, Claus'
;
Institute of Inorganic and Analytical Chemistry
Clausthal University of Technology
Paul-Ernst-Strasse 4
38678 Clausthal-Zellerfeld
Germany
;
    'Gjikaj, Mimoza'
;
Institute of Inorganic and Analytical Chemistry
Clausthal University of Technology
Paul-Ernst-Strasse 4
38678 Clausthal-Zellerfeld
Germany
;
