# Supplementary material for: Calcium disodium hexa­thio­diphosphate(IV) octa­hydrate
Source: Acta Crystallogr Sect E Struct Rep Online. 2010 Jul 3;66(Pt 8):i54. doi: 10.1107/S1600536810025304 (PMC3007360; doi:10.1107/S1600536810025304)
Supplement: Supplementary file 2 [file e-66-00i54-Isup2.hkl]

# 
# h,k,l, Fc-squared, Fo-squared, sigma(Fo-squared) and status flag 
# 
data_I
_shelx_title '  CaNa2P2S6*8H2O C2/c (No. 15)' 
_shelx_refln_list_code          4 
_shelx_F_calc_maximum      384.97 
_exptl_crystal_F_000       992.00 
_reflns_d_resolution_high  0.6994 
 
loop_ 
 _symmetry_equiv_pos_as_xyz 
 'x, y, z' 
 '-x, y, -z+1/2' 
 'x+1/2, y+1/2, z' 
 '-x+1/2, y+1/2, -z+1/2' 
 '-x, -y, -z' 
 'x, -y, z-1/2' 
 '-x+1/2, -y+1/2, -z' 
 'x+1/2, -y+1/2, z-1/2' 
 
_cell_length_a    14.7016 
_cell_length_b     9.3081 
_cell_length_c    14.0519 
_cell_angle_alpha  90.000 
_cell_angle_beta  115.383 
_cell_angle_gamma  90.000 
 
_shelx_F_squared_multiplier     1.000 
 
loop_ 
 _refln_index_h 
 _refln_index_k 
 _refln_index_l 
 _refln_F_squared_calc 
 _refln_F_squared_meas 
 _refln_F_squared_sigma 
 _refln_observed_status 
   2   0   0     3078.27     3164.92     91.38 o 
   4   0   0    40409.86    39466.69    827.02 o 
   6   0   0      125.97      149.50     48.46 o 
   8   0   0     8947.80     7502.03    505.34 o 
  10   0   0    30487.64    28832.05   1330.19 o 
  12   0   0     2478.84     2405.26     84.32 o 
  14   0   0     6771.36     7244.42     51.49 o 
  16   0   0     4529.47     4771.21     67.43 o 
  18   0   0        9.09       48.93     33.35 o 
   1   1   0      399.98      367.74     35.00 o 
   3   1   0     6566.12     6593.60     86.52 o 
   5   1   0    80650.05    74021.93   2515.80 o 
   7   1   0      832.20      876.97     32.17 o 
   9   1   0     1391.62     1319.47     38.28 o 
  11   1   0      644.15      647.29     47.83 o 
  13   1   0     1605.35     1647.36     54.70 o 
  15   1   0      225.14      216.25     20.49 o 
  17   1   0      339.33      314.13     24.58 o 
   0   2   0    34042.49    31782.50   1549.26 o 
   2   2   0     1685.14     1469.58     32.53 o 
   4   2   0    20040.30    18425.70    642.32 o 
   6   2   0     2013.78     1912.91     57.38 o 
   8   2   0      250.71      301.21     24.34 o 
  10   2   0      192.97      210.01     26.38 o 
  12   2   0        7.14       16.05     23.68 o 
  14   2   0     7005.61     7044.52    250.55 o 
  16   2   0      148.88      156.59     25.57 o 
  18   2   0      424.11      381.16     26.24 o 
   1   3   0     9178.96     8975.32     88.45 o 
   3   3   0     5209.23     4962.86     45.87 o 
   5   3   0     8019.70     7556.65    125.51 o 
   7   3   0      958.92      819.36     29.85 o 
   9   3   0    11958.62    11378.48    223.02 o 
  11   3   0     3333.26     3329.24    124.97 o 
  13   3   0       13.39       69.23     24.09 o 
  15   3   0     2844.87     2805.70    125.40 o 
  17   3   0      262.10      256.72    102.37 o 
   0   4   0    23093.21    22496.58    295.31 o 
   2   4   0     1700.15     1623.70     26.50 o 
   4   4   0     6924.39     6847.04     77.43 o 
   6   4   0    10071.50     9587.77     74.49 o 
   8   4   0        2.11       38.82     22.16 o 
  10   4   0     8596.47     8496.64    118.05 o 
  12   4   0       12.24       12.23     23.46 o 
  14   4   0       90.39      124.79     26.07 o 
  16   4   0     2449.38     2315.02    187.62 o 
   1   5   0        5.71        1.15     21.95 o 
   3   5   0     8024.28     7713.68     53.47 o 
   5   5   0    24093.79    22558.35    360.06 o 
   7   5   0        6.46       38.89     22.91 o 
   9   5   0     2050.37     1952.18     65.80 o 
  11   5   0      537.03      535.34     22.19 o 
  13   5   0     2178.34     2204.06     50.87 o 
  15   5   0       39.36      112.16     28.03 o 
  17   5   0       48.36        0.39     30.77 o 
   0   6   0    11936.10    10921.43    245.22 o 
   2   6   0       22.56       68.31     19.37 o 
   4   6   0     1447.83     1446.01     21.60 o 
   6   6   0     3449.53     3340.91     27.80 o 
   8   6   0     8478.52     8384.34    153.66 o 
  10   6   0      302.87      293.90     20.79 o 
  12   6   0      157.67      135.63     20.70 o 
  14   6   0      238.95      279.56     22.02 o 
  16   6   0       12.91       39.71     29.09 o 
   1   7   0       42.68       45.01     19.15 o 
   3   7   0      521.22      536.27     22.18 o 
   5   7   0      683.32      742.61     19.59 o 
   7   7   0       29.08       66.39     19.98 o 
   9   7   0       86.89      119.08     18.31 o 
  11   7   0       33.74       79.22     19.64 o 
  13   7   0       11.04       29.67     21.44 o 
  15   7   0      502.01      465.99     36.07 o 
   0   8   0       21.27       41.16     25.11 o 
   2   8   0     2360.28     2278.95     59.98 o 
   4   8   0     1645.81     1648.29     25.92 o 
   6   8   0     2867.76     2860.28     57.37 o 
   8   8   0      620.17      615.59     20.54 o 
  10   8   0     1079.05     1084.76     25.90 o 
  12   8   0      126.72      113.13     18.73 o 
  14   8   0      125.12      139.64     25.65 o 
   1   9   0     1107.94     1061.27     22.28 o 
   3   9   0       64.41      109.73     15.98 o 
   5   9   0     3293.92     3364.68     50.59 o 
   7   9   0     2721.01     2775.06     47.12 o 
   9   9   0     1749.86     1736.30     32.51 o 
  11   9   0      603.14      618.77     20.32 o 
  13   9   0       80.82       93.63     26.27 o 
   0  10   0    10195.33    10045.95    179.54 o 
   2  10   0       58.12      112.10     16.24 o 
   4  10   0     2287.98     2387.98     59.33 o 
   6  10   0        3.55       26.61     16.53 o 
   8  10   0      229.30      242.43     18.98 o 
  10  10   0     1750.38     1864.47     36.67 o 
  12  10   0      323.98      289.28     28.15 o 
   1  11   0      634.22      668.16     16.71 o 
   3  11   0        0.97        6.32     18.00 o 
   5  11   0        6.64       30.18     20.88 o 
   7  11   0      787.38      830.12     18.86 o 
   9  11   0      240.27      243.75     23.78 o 
   0  12   0     6506.58     6897.95    167.15 o 
   2  12   0       77.78       59.33     24.42 o 
   4  12   0     1141.90     1252.81     27.43 o 
   6  12   0      248.43      219.54     25.49 o 
   8  12   0      158.94      114.38     38.32 o 
   1  13   0        3.07       -0.63     15.50 o 
   3  13   0      374.14      319.50     18.16 o 
 -19   1   1       17.75       38.17     29.53 o 
 -17   1   1       97.79       93.42     21.71 o 
 -15   1   1       12.83       36.32     23.28 o 
 -13   1   1     3411.06     3298.00    147.12 o 
 -11   1   1     1770.95     1656.42     26.06 o 
  -9   1   1     6423.90     5930.31    141.35 o 
  -7   1   1       16.71       32.69     29.12 o 
  -5   1   1       18.88       37.58     30.28 o 
  -3   1   1      317.80      345.10     32.24 o 
  -1   1   1     1307.73     1550.14     34.83 o 
   1   1   1    31709.49    33143.95    849.17 o 
   3   1   1       34.30       12.97     38.33 o 
   5   1   1     4069.01     4003.06     59.42 o 
   7   1   1    15756.68    14591.46    234.27 o 
   9   1   1     8359.68     7843.11    156.77 o 
  11   1   1    12633.21    12283.28    233.87 o 
  13   1   1     8443.70     8565.99    110.58 o 
  15   1   1     1946.63     2060.07     30.62 o 
  17   1   1      515.78      501.00     25.03 o 
 -18   2   1       13.55       40.71     25.93 o 
 -16   2   1     1671.22     1659.29     82.13 o 
 -14   2   1     1217.15     1233.77     57.84 o 
 -12   2   1      398.10      409.04     26.75 o 
 -10   2   1     4311.42     3972.92     76.23 o 
  -8   2   1      753.68      692.62     28.56 o 
  -6   2   1     2038.94     2079.87     53.97 o 
  -4   2   1     1002.76     1096.16     32.82 o 
  -2   2   1      416.69      535.41     30.02 o 
   0   2   1     2548.76     2469.34     34.42 o 
   2   2   1      618.11      687.73     30.06 o 
   4   2   1    11187.20    10669.31    138.53 o 
   6   2   1     4865.78     4947.99    126.26 o 
   8   2   1     5917.66     5655.49     98.35 o 
  10   2   1      480.85      510.86     26.69 o 
  12   2   1     1698.40     1717.24     69.23 o 
  14   2   1      211.63      219.92     23.91 o 
  16   2   1     1024.00     1079.17     31.11 o 
  18   2   1     1127.86     1126.70     56.31 o 
 -17   3   1      370.71      348.15     38.75 o 
 -15   3   1        1.97       11.31     27.17 o 
 -13   3   1     4858.31     4935.09    168.09 o 
 -11   3   1     1586.39     1614.20     99.72 o 
  -9   3   1     5861.49     5433.09    100.97 o 
  -7   3   1        6.42       11.29     22.36 o 
  -5   3   1     5410.28     4614.76    150.09 o 
  -3   3   1      763.38      762.75     25.56 o 
  -1   3   1      324.38      296.26     32.78 o 
   1   3   1        2.07       64.28     25.68 o 
   3   3   1      990.40      792.48     30.72 o 
   5   3   1     2298.49     2141.45     31.48 o 
   7   3   1     2796.08     2506.36     33.94 o 
   9   3   1      546.10      506.58     25.10 o 
  11   3   1     1823.28     1750.31     61.50 o 
  13   3   1      957.98     1076.62     47.30 o 
  15   3   1     1869.49     1824.11    110.21 o 
  17   3   1       26.55      -23.21     34.00 o 
 -18   4   1      544.76      465.58    141.09 o 
 -16   4   1      165.17      190.61     27.06 o 
 -14   4   1     2811.90     2675.17     50.54 o 
 -12   4   1      132.87      206.04     29.62 o 
 -10   4   1     8434.97     8101.35    281.67 o 
  -8   4   1      254.06      256.70     22.74 o 
  -6   4   1      172.15      191.01     26.34 o 
  -4   4   1     7643.42     7491.89     70.71 o 
  -2   4   1     2319.74     2319.71     42.13 o 
   0   4   1     2835.61     2586.70     27.88 o 
   2   4   1     1168.42     1120.68     28.47 o 
   4   4   1    16837.59    15629.32    195.95 o 
   6   4   1     3555.24     3260.34     26.62 o 
   8   4   1     6065.39     5868.18     97.22 o 
  10   4   1     1103.09     1038.57     39.66 o 
  12   4   1      135.63      108.31     26.73 o 
  14   4   1       77.90       95.69     28.54 o 
  16   4   1       12.50       84.67     55.18 o 
 -17   5   1        3.51       10.85     26.10 o 
 -15   5   1     1870.23     1909.17     40.04 o 
 -13   5   1     1597.25     1686.09     46.97 o 
 -11   5   1     3426.92     3447.74     28.29 o 
  -9   5   1    28726.53    28252.74    433.44 o 
  -7   5   1     8382.26     7831.34    102.88 o 
  -5   5   1    29586.44    27186.90    403.30 o 
  -3   5   1     5307.69     4843.95     67.84 o 
  -1   5   1     6442.83     5511.52     78.42 o 
   1   5   1    33504.73    31657.33    291.82 o 
   3   5   1      109.58      121.48     21.17 o 
   5   5   1      785.97      759.72     26.63 o 
   7   5   1     3837.69     3580.21     65.09 o 
   9   5   1      636.77      615.84     21.55 o 
  11   5   1    10657.63    10686.62    137.84 o 
  13   5   1     2468.44     2515.41     50.51 o 
  15   5   1      365.94      378.95     26.28 o 
  17   5   1      651.05      360.92     36.19 o 
 -16   6   1        2.18       61.40     34.99 o 
 -14   6   1      612.87      648.92     22.75 o 
 -12   6   1     2539.61     2594.40     26.34 o 
 -10   6   1      123.81      188.29     23.10 o 
  -8   6   1       26.20       22.90     20.75 o 
  -6   6   1      211.36      199.05     19.92 o 
  -4   6   1    11094.02    10135.07    103.29 o 
  -2   6   1     3332.90     2943.31     51.22 o 
   0   6   1      657.27      583.44     19.57 o 
   2   6   1      268.15      305.40     24.01 o 
   4   6   1     1606.41     1481.09     21.85 o 
   6   6   1     5876.35     5722.60     73.30 o 
   8   6   1      681.99      718.32     22.63 o 
  10   6   1       18.69       25.11     20.20 o 
  12   6   1     1297.31     1292.09     33.24 o 
  14   6   1      428.05      416.70     44.22 o 
  16   6   1     1121.29     1108.39     32.33 o 
 -15   7   1      151.14      102.19     24.15 o 
 -13   7   1     2369.36     2425.48     45.66 o 
 -11   7   1     5153.14     5180.74    107.15 o 
  -9   7   1     2787.14     2761.26     83.41 o 
  -7   7   1        0.62      -16.28     19.16 o 
  -5   7   1     9382.28     9020.46    163.57 o 
  -3   7   1     3149.13     2988.51     44.04 o 
  -1   7   1     3729.12     3329.75     58.02 o 
   1   7   1      232.65      206.87     18.52 o 
   3   7   1      785.93      788.87     18.31 o 
   5   7   1      178.65      195.56     19.42 o 
   7   7   1       96.39       86.33     22.50 o 
   9   7   1     2917.96     2989.59     37.85 o 
  11   7   1      230.70      269.16     19.38 o 
  13   7   1     1298.09     1377.20     24.55 o 
  15   7   1     1669.37     1612.38     47.83 o 
 -14   8   1      647.63      667.42     29.05 o 
 -12   8   1       69.43      121.46     18.15 o 
 -10   8   1      184.81      163.56     22.14 o 
  -8   8   1      770.35      817.78     35.23 o 
  -6   8   1     1620.27     1505.55     69.54 o 
  -4   8   1      515.70      548.21     24.47 o 
  -2   8   1      592.07      526.73     31.05 o 
   0   8   1      285.99      306.42     21.18 o 
   2   8   1      721.75      723.81     18.85 o 
   4   8   1     2935.55     2983.85     50.15 o 
   6   8   1     1925.78     1965.11     47.88 o 
   8   8   1      259.15      314.06     18.34 o 
  10   8   1       11.26       48.51     18.38 o 
  12   8   1     1511.01     1588.93     44.72 o 
  14   8   1       74.22       48.34     26.90 o 
 -13   9   1       71.60       92.18     22.52 o 
 -11   9   1       52.76       34.42     24.55 o 
  -9   9   1     5805.02     5709.22     87.27 o 
  -7   9   1     1285.40     1314.90     30.14 o 
  -5   9   1     5254.90     5116.46     89.92 o 
  -3   9   1     2520.28     2439.81     61.81 o 
  -1   9   1        2.31        1.59     15.69 o 
   1   9   1    11661.89    11489.34    200.94 o 
   3   9   1      330.29      347.11     17.90 o 
   5   9   1      322.26      333.67     17.65 o 
   7   9   1     3179.47     3154.31    119.89 o 
   9   9   1      665.05      688.59     19.97 o 
  11   9   1     6508.79     6487.19    272.95 o 
  13   9   1       39.67       16.88     45.87 o 
 -12  10   1     1329.01     1230.99     41.55 o 
 -10  10   1     4135.60     4219.70    122.45 o 
  -8  10   1      112.53      107.35     32.06 o 
  -6  10   1     2166.06     2077.38     59.87 o 
  -4  10   1     3844.61     3769.25    110.20 o 
  -2  10   1     7647.68     7715.61    107.85 o 
   0  10   1     1265.03     1281.97     22.71 o 
   2  10   1      488.42      544.25     17.45 o 
   4  10   1        1.83       11.96     15.60 o 
   6  10   1     3999.31     4053.15     95.05 o 
   8  10   1       37.62       15.05     20.60 o 
  10  10   1      196.70      226.94     18.13 o 
  12  10   1        0.68       53.16     30.31 o 
 -11  11   1      529.54      361.62     29.34 o 
  -9  11   1        1.03      -14.56     24.88 o 
  -7  11   1     2538.90     2516.13     81.81 o 
  -5  11   1      558.08      591.57     17.53 o 
  -3  11   1      393.28      361.71     16.49 o 
  -1  11   1      153.36      189.69     15.82 o 
   1  11   1        8.67       56.98     15.83 o 
   3  11   1     1306.66     1284.27     43.66 o 
   5  11   1      422.89      387.25     24.13 o 
   7  11   1      529.36      534.81     45.94 o 
   9  11   1        1.75       29.53     19.74 o 
  -8  12   1      290.51      289.61     26.51 o 
  -6  12   1      121.55      110.18     15.85 o 
  -4  12   1      148.20      108.93     16.58 o 
  -2  12   1        6.74       16.67     18.68 o 
   0  12   1      148.17      209.05     18.84 o 
   2  12   1       31.26       53.54     16.24 o 
   4  12   1      161.26      153.45     27.11 o 
   6  12   1       64.61       64.56     18.34 o 
  -3  13   1       24.67       32.76     16.76 o 
  -1  13   1      665.25      673.28     51.33 o 
   1  13   1     1988.15     1801.22    134.70 o 
   3  13   1        0.99       47.51     24.58 o 
 -18   0   2     7965.93     8676.04    180.04 o 
 -16   0   2     3846.16     3829.36     73.50 o 
 -14   0   2     4115.24     3982.76    119.82 o 
 -12   0   2     3030.01     2742.85    236.04 o 
 -10   0   2     1861.13     1890.35     64.42 o 
  -8   0   2    20584.98    20248.47    713.83 o 
  -6   0   2    18487.82    18559.94    496.66 o 
  -4   0   2    32951.56    35760.05    951.88 o 
  -2   0   2    32108.72    35076.76    228.53 o 
   0   0   2     1784.08     2105.57     81.29 o 
   2   0   2     4176.37     4479.12    130.12 o 
   4   0   2      240.22      165.37     46.46 o 
   6   0   2     9873.44     9942.65    346.21 o 
   8   0   2    41253.98    38753.51   1711.10 o 
  10   0   2     1985.34     2004.51    171.63 o 
  12   0   2    12838.59    13244.17    136.26 o 
  14   0   2      360.87      319.00     33.93 o 
  16   0   2      445.88      451.71     34.34 o 
 -19   1   2      168.35      159.70     26.73 o 
 -17   1   2      903.44      950.33     44.91 o 
 -15   1   2      654.45      661.09     27.35 o 
 -13   1   2     2256.00     2280.73     51.29 o 
 -11   1   2     1565.01     1461.64     56.78 o 
  -9   1   2     2649.70     2491.10     66.06 o 
  -7   1   2     3494.25     3307.60     67.04 o 
  -5   1   2       22.35       13.48     29.16 o 
  -3   1   2     1233.70     1277.31     39.55 o 
  -1   1   2      136.80      189.39     34.32 o 
   1   1   2     3198.61     3240.13     49.16 o 
   3   1   2    15920.22    15658.18    264.03 o 
   5   1   2       90.16       97.93     28.86 o 
   7   1   2     1739.12     1696.29     27.53 o 
   9   1   2      808.22      806.72     28.35 o 
  11   1   2     1005.66      944.07     44.03 o 
  13   1   2     3693.53     3807.37     66.79 o 
  15   1   2       50.91       82.07     23.23 o 
  17   1   2     1972.94     2034.40    127.93 o 
 -18   2   2     4821.52     4832.92    103.44 o 
 -16   2   2      380.54      424.44     26.22 o 
 -14   2   2       42.35       62.79     22.63 o 
 -12   2   2      942.47     1009.38     28.84 o 
 -10   2   2       39.97       83.80     23.03 o 
  -8   2   2     1325.10     1234.91     40.53 o 
  -6   2   2    55730.22    54623.36   1905.68 o 
  -4   2   2     5042.22     4999.17     62.95 o 
  -2   2   2    16437.50    16714.38    384.31 o 
   0   2   2     1537.25     1282.01     32.38 o 
   2   2   2     4854.41     5304.86    100.66 o 
   4   2   2     5306.26     5104.44    113.58 o 
   6   2   2    10775.32    10280.10    291.65 o 
   8   2   2     2472.79     2376.99     65.50 o 
  10   2   2     4383.11     4467.03     80.25 o 
  12   2   2      122.55      167.67     26.85 o 
  14   2   2       55.38       74.78     25.12 o 
  16   2   2      467.33      520.67     26.85 o 
 -19   3   2      356.39      237.06     31.10 o 
 -17   3   2       60.17       59.13     26.55 o 
 -15   3   2       63.31       32.86     25.77 o 
 -13   3   2     2506.15     2542.27    130.14 o 
 -11   3   2    10507.71    10065.25    345.06 o 
  -9   3   2        2.96       28.61     24.13 o 
  -7   3   2     3489.85     3171.77     88.94 o 
  -5   3   2      468.78      569.27     24.94 o 
  -3   3   2    48956.85    48940.98    914.50 o 
  -1   3   2    87270.83    81475.46   1489.97 o 
   1   3   2     6702.56     6190.65     80.23 o 
   3   3   2     8049.09     7547.68    126.63 o 
   5   3   2     4115.39     3587.24     60.44 o 
   7   3   2    21728.11    20120.11    602.57 o 
   9   3   2        2.27       34.98     23.92 o 
  11   3   2      413.98      435.43     23.26 o 
  13   3   2      364.76      373.12     24.71 o 
  15   3   2      929.59      917.59     33.67 o 
  17   3   2      526.33      381.30     74.01 o 
 -18   4   2      625.22      540.91     50.80 o 
 -16   4   2      424.23      505.74     33.72 o 
 -14   4   2     2873.65     2956.35     53.44 o 
 -12   4   2     2213.23     2249.63     70.58 o 
 -10   4   2        6.84       26.67     25.54 o 
  -8   4   2    13020.78    12276.61    499.58 o 
  -6   4   2    10376.67     9433.65    247.64 o 
  -4   4   2      929.06      935.45     27.98 o 
  -2   4   2    13130.92    12714.03    160.19 o 
   0   4   2     4136.50     3830.76     43.09 o 
   2   4   2    87798.80    80801.78   1733.80 o 
   4   4   2    11673.40    10646.29    185.30 o 
   6   4   2     6024.46     5820.33     88.36 o 
   8   4   2      158.18      168.90     31.83 o 
  10   4   2      667.22      706.69     32.15 o 
  12   4   2     5908.65     6063.15    208.77 o 
  14   4   2      197.51      197.49     27.98 o 
  16   4   2      382.85      366.46     53.75 o 
 -17   5   2      212.35      249.52     26.68 o 
 -15   5   2      198.50      172.33     26.28 o 
 -13   5   2     2787.45     2843.51    113.19 o 
 -11   5   2      151.02      144.14     27.26 o 
  -9   5   2     1413.95     1368.04     33.47 o 
  -7   5   2     1477.22     1426.29     50.06 o 
  -5   5   2     1609.80     1563.14     43.96 o 
  -3   5   2      391.35      311.13     21.28 o 
  -1   5   2      209.88      258.31     21.73 o 
   1   5   2     4779.04     4474.78     42.23 o 
   3   5   2     6289.31     5869.33     78.45 o 
   5   5   2      338.99      336.42     20.02 o 
   7   5   2      186.01      175.92     24.35 o 
   9   5   2     1382.46     1483.07     47.42 o 
  11   5   2      490.94      490.47     27.51 o 
  13   5   2     1611.97     1733.93     44.07 o 
  15   5   2       76.34      119.18     26.04 o 
 -16   6   2      553.13      548.32     28.89 o 
 -14   6   2      116.63      101.33     25.94 o 
 -12   6   2     9943.91    10191.25    209.04 o 
 -10   6   2       88.86      187.39     23.29 o 
  -8   6   2     1226.58     1216.76     31.47 o 
  -6   6   2     4276.77     4027.81     76.15 o 
  -4   6   2     3139.14     2912.51     74.43 o 
  -2   6   2     6050.32     5738.46     97.04 o 
   0   6   2       39.54       24.84     20.81 o 
   2   6   2    40745.82    39533.85    487.95 o 
   4   6   2     2088.72     2018.69     37.73 o 
   6   6   2     2943.04     2892.06     72.67 o 
   8   6   2     5238.27     5259.39     59.42 o 
  10   6   2        6.70       46.33     31.66 o 
  12   6   2      454.13      415.06     22.55 o 
  14   6   2      557.71      603.23     25.87 o 
 -15   7   2      302.71      305.43     32.37 o 
 -13   7   2       40.15       12.17     30.32 o 
 -11   7   2       60.62       64.90     19.10 o 
  -9   7   2     1474.27     1506.96     31.48 o 
  -7   7   2     1877.59     1862.92     30.67 o 
  -5   7   2      370.29      325.12     19.82 o 
  -3   7   2     1839.13     1578.18     30.01 o 
  -1   7   2     1659.15     1448.36     24.21 o 
   1   7   2      149.64      185.20     18.38 o 
   3   7   2      454.08      459.39     20.57 o 
   5   7   2       13.53       59.02     19.07 o 
   7   7   2      791.50      826.25     20.80 o 
   9   7   2       79.87      108.23     18.93 o 
  11   7   2      320.90      319.42     19.31 o 
  13   7   2      662.35      711.51     39.92 o 
  15   7   2       17.13       21.30     22.76 o 
 -14   8   2     2165.40     2296.82     43.61 o 
 -12   8   2     1958.10     1996.11     55.93 o 
 -10   8   2       80.25       91.32     31.85 o 
  -8   8   2     2397.19     2382.40     96.99 o 
  -6   8   2     3439.78     3391.56     46.60 o 
  -4   8   2      126.95      196.96     19.21 o 
  -2   8   2     2788.02     2786.08     39.79 o 
   0   8   2     1149.11     1148.71     28.30 o 
   2   8   2    21576.64    21572.23    177.34 o 
   4   8   2     1522.40     1563.55     21.22 o 
   6   8   2     1703.14     1752.84     53.44 o 
   8   8   2      115.07      149.71     18.78 o 
  10   8   2     1554.12     1634.52     23.80 o 
  12   8   2     1206.37     1308.18     42.93 o 
  14   8   2       41.88       25.89     55.66 o 
 -13   9   2       75.84       43.61     21.14 o 
 -11   9   2     1729.81     1795.74     44.81 o 
  -9   9   2        3.06       51.79     20.35 o 
  -7   9   2     2790.77     2737.60     63.32 o 
  -5   9   2     1217.44     1228.89     37.79 o 
  -3   9   2     8128.54     7740.21    196.27 o 
  -1   9   2    10359.78    10202.37    156.74 o 
   1   9   2      212.76      254.52     17.23 o 
   3   9   2     1655.36     1737.80     23.64 o 
   5   9   2     3206.79     3363.53     69.63 o 
   7   9   2     4678.31     4621.62     61.34 o 
   9   9   2      243.22      328.34     25.81 o 
  11   9   2      803.02      825.93     22.54 o 
 -12  10   2       33.16       10.73     19.02 o 
 -10  10   2      166.07      193.52     38.84 o 
  -8  10   2      615.03      676.94     24.36 o 
  -6  10   2      364.40      362.31     16.90 o 
  -4  10   2      341.08      399.13     20.02 o 
  -2  10   2     1352.91     1377.44     27.96 o 
   0  10   2       98.87      101.57     16.96 o 
   2  10   2     1117.92     1218.46     22.43 o 
   4  10   2      141.60      160.04     16.25 o 
   6  10   2      404.32      409.39     21.58 o 
   8  10   2     1492.03     1569.07     21.54 o 
  10  10   2      114.32      160.37     18.16 o 
 -11  11   2     1653.62     1607.90     33.57 o 
  -9  11   2        0.02        8.41     18.13 o 
  -7  11   2      848.32      850.66     20.02 o 
  -5  11   2       43.20       80.95     17.95 o 
  -3  11   2     2894.52     2918.65     43.62 o 
  -1  11   2     3863.01     3886.71     61.48 o 
   1  11   2      476.47      509.64     16.07 o 
   3  11   2      181.11      212.12     16.24 o 
   5  11   2      781.42      772.02     18.30 o 
   7  11   2     3053.40     3085.41     34.57 o 
   9  11   2       85.60       55.97     21.44 o 
  -8  12   2      250.13      248.02     40.83 o 
  -6  12   2     3931.15     4043.65     80.81 o 
  -4  12   2     1041.71     1059.74     23.27 o 
  -2  12   2      466.78      487.12     19.98 o 
   0  12   2       17.81       27.31     16.95 o 
   2  12   2      853.26      809.61     24.46 o 
   4  12   2      566.43      607.93     21.43 o 
   6  12   2      493.94      491.42     26.66 o 
  -3  13   2       44.46       41.32     15.29 o 
  -1  13   2       25.15       85.68     16.11 o 
   1  13   2       11.23       20.56     15.67 o 
 -19   1   3       61.67       44.60     23.99 o 
 -17   1   3     7953.67     8107.35    382.99 o 
 -15   1   3       85.13       89.36     22.26 o 
 -13   1   3      966.43      929.61     41.33 o 
 -11   1   3      545.93      577.05     27.37 o 
  -9   1   3    18197.22    17549.02    367.38 o 
  -7   1   3    29447.30    29996.56    342.95 o 
  -5   1   3    20509.34    21310.81    159.08 o 
  -3   1   3    32963.20    36797.02    375.30 o 
  -1   1   3     1574.01     1642.46     42.44 o 
   1   1   3     1007.74     1086.94     36.14 o 
   3   1   3     1197.21     1140.43     35.37 o 
   5   1   3       52.19       80.14     23.75 o 
   7   1   3     1408.62     1333.36     27.44 o 
   9   1   3     1367.01     1263.44     66.49 o 
  11   1   3       57.45       63.58     22.03 o 
  13   1   3     3565.16     3676.05     44.12 o 
  15   1   3      669.05      729.68     24.76 o 
  17   1   3      123.75      102.73     24.27 o 
 -18   2   3      336.32      383.57     25.40 o 
 -16   2   3      966.37      995.64     38.72 o 
 -14   2   3     3045.19     3128.63     94.11 o 
 -12   2   3     3740.83     3787.79     83.08 o 
 -10   2   3     5520.91     5334.35    122.92 o 
  -8   2   3     4452.96     4308.51     78.69 o 
  -6   2   3     2793.23     2653.70     90.40 o 
  -4   2   3     7919.60     7552.94    255.66 o 
  -2   2   3      222.71      228.80     25.10 o 
   0   2   3    19441.41    19934.48    282.69 o 
   2   2   3      493.61      399.81     28.48 o 
   4   2   3      150.13      106.62     26.18 o 
   6   2   3     1593.60     1511.74     36.67 o 
   8   2   3      268.35      264.08     23.59 o 
  10   2   3      151.12      140.84     24.46 o 
  12   2   3     3126.08     3192.47    112.56 o 
  14   2   3      124.71      123.59     25.68 o 
  16   2   3      143.32      110.01     26.40 o 
 -19   3   3       11.96       22.54     34.30 o 
 -17   3   3     2565.59     2393.55     31.41 o 
 -15   3   3     1339.36     1372.07     26.95 o 
 -13   3   3       43.86       47.60     26.29 o 
 -11   3   3     6386.38     6192.13    204.58 o 
  -9   3   3     1815.54     1710.49     57.73 o 
  -7   3   3    13086.79    12547.27    338.08 o 
  -5   3   3     2252.29     2327.90     62.58 o 
  -3   3   3    10689.66    10451.49    118.84 o 
  -1   3   3     4626.23     4419.49     85.10 o 
   1   3   3      561.67      464.32     25.26 o 
   3   3   3     3208.05     3221.77     61.45 o 
   5   3   3     2491.77     2392.84     53.29 o 
   7   3   3     1162.79     1139.65     38.32 o 
   9   3   3     1226.48     1165.36     42.07 o 
  11   3   3       65.81      102.04     24.50 o 
  13   3   3     2297.47     2272.84     87.67 o 
  15   3   3       18.22        0.44     27.34 o 
 -18   4   3      805.07      775.95     43.22 o 
 -16   4   3       73.66       88.99     23.66 o 
 -14   4   3     4207.82     4355.83    168.94 o 
 -12   4   3     4574.46     4451.93    199.48 o 
 -10   4   3      258.43      249.29     30.91 o 
  -8   4   3     2772.00     2642.16     74.40 o 
  -6   4   3      304.79      254.31     20.71 o 
  -4   4   3     5567.06     5502.61    110.19 o 
  -2   4   3     2441.82     2260.83     28.98 o 
   0   4   3        5.57       52.66     23.01 o 
   2   4   3        1.69       15.54     23.00 o 
   4   4   3     1167.75     1104.87     21.12 o 
   6   4   3     2367.69     2221.05     31.73 o 
   8   4   3     2383.57     2178.00     56.92 o 
  10   4   3     1042.45      994.54     39.11 o 
  12   4   3     1086.80     1140.03     35.69 o 
  14   4   3     1668.32     1633.36     97.27 o 
  16   4   3       48.60       38.38     28.63 o 
 -17   5   3      179.84      182.12     34.35 o 
 -15   5   3      155.23      163.43     25.75 o 
 -13   5   3      257.25      229.56     25.05 o 
 -11   5   3     5797.63     5583.77    168.29 o 
  -9   5   3     1547.02     1541.66     74.10 o 
  -7   5   3     9129.28     8718.44    211.36 o 
  -5   5   3     2338.98     2230.84     41.36 o 
  -3   5   3      329.86      350.90     21.19 o 
  -1   5   3     5263.94     4891.10     66.79 o 
   1   5   3      574.05      538.81     21.69 o 
   3   5   3    26977.00    26205.29    346.85 o 
   5   5   3      768.88      787.76     21.49 o 
   7   5   3     3830.45     3707.81     59.84 o 
   9   5   3     8678.19     8501.96     74.69 o 
  11   5   3     2607.60     2585.39     31.55 o 
  13   5   3     7371.97     7719.72    175.55 o 
  15   5   3     1932.10     1952.78     53.17 o 
 -18   6   3       47.39       61.46     24.28 o 
 -16   6   3      512.09      514.62     47.46 o 
 -14   6   3      114.34      110.17     24.17 o 
 -12   6   3      276.48      266.04     20.04 o 
 -10   6   3     4005.88     3826.78     97.56 o 
  -8   6   3      560.43      573.68     22.39 o 
  -6   6   3       14.49       31.56     19.83 o 
  -4   6   3     2556.37     2291.09     51.18 o 
  -2   6   3     1663.65     1534.21     20.40 o 
   0   6   3    12473.81    11726.62    142.97 o 
   2   6   3       60.33       83.49     20.27 o 
   4   6   3      827.09      820.03     19.73 o 
   6   6   3     1372.80     1385.62     32.74 o 
   8   6   3     3515.43     3432.08     60.59 o 
  10   6   3     1556.66     1726.49     72.62 o 
  12   6   3      102.57      128.24     21.41 o 
  14   6   3       83.16       30.18     24.33 o 
 -17   7   3        7.75       33.48     77.63 o 
 -15   7   3     2126.01     2153.38     55.99 o 
 -13   7   3      423.74      459.82     26.95 o 
 -11   7   3    11585.01    11575.99    200.65 o 
  -9   7   3     1718.54     1624.71     88.89 o 
  -7   7   3     3431.30     3294.56     84.97 o 
  -5   7   3     9358.05     9030.03    180.39 o 
  -3   7   3      109.13      129.50     19.53 o 
  -1   7   3     1864.55     1919.36     24.22 o 
   1   7   3      122.45      159.16     18.74 o 
   3   7   3     3492.46     3433.38     54.04 o 
   5   7   3     5391.12     5312.59    111.18 o 
   7   7   3     4971.24     4960.09    113.46 o 
   9   7   3     1775.33     1707.33     38.76 o 
  11   7   3      211.73      238.82     21.94 o 
  13   7   3      819.86      835.77     25.57 o 
 -16   8   3     1285.84     1205.85     67.40 o 
 -14   8   3       35.03       63.55     21.77 o 
 -12   8   3      436.91      455.25     19.90 o 
 -10   8   3     2270.73     2319.52     74.67 o 
  -8   8   3     4919.61     4798.22    122.57 o 
  -6   8   3     2136.32     2163.31     37.01 o 
  -4   8   3        7.47       19.27     16.12 o 
  -2   8   3      171.91      190.52     22.90 o 
   0   8   3     4156.27     4192.86     45.82 o 
   2   8   3      196.91      194.30     20.93 o 
   4   8   3       28.56       57.14     18.56 o 
   6   8   3     1356.30     1365.98     46.18 o 
   8   8   3      100.87      119.01     17.43 o 
  10   8   3      349.56      360.50     20.38 o 
  12   8   3     1868.19     1899.71    100.53 o 
 -15   9   3      175.81      151.34     43.50 o 
 -13   9   3     1143.85     1104.55     43.48 o 
 -11   9   3      974.24     1036.33     21.68 o 
  -9   9   3        0.33       37.89     19.19 o 
  -7   9   3     7663.28     7771.03    178.69 o 
  -5   9   3     3241.96     3363.92     60.41 o 
  -3   9   3     3752.29     3666.75     58.37 o 
  -1   9   3      239.64      246.15     17.36 o 
   1   9   3      138.43      159.40     16.34 o 
   3   9   3     6581.95     6755.69     73.18 o 
   5   9   3      111.55      139.02     17.50 o 
   7   9   3      804.04      878.70     19.35 o 
   9   9   3     3494.63     3555.24     61.25 o 
  11   9   3      636.26      649.14     22.08 o 
 -12  10   3       26.18       73.59     20.54 o 
 -10  10   3     1576.04     1613.21     26.78 o 
  -8  10   3      115.45      108.87     16.75 o 
  -6  10   3      132.79      158.96     16.62 o 
  -4  10   3      288.69      331.01     15.92 o 
  -2  10   3     6462.76     6326.62    148.66 o 
   0  10   3      956.13      927.24     21.08 o 
   2  10   3      197.77      215.52     17.68 o 
   4  10   3      508.92      502.51     15.55 o 
   6  10   3     6326.52     6439.70     57.71 o 
   8  10   3     3269.25     3517.88     57.16 o 
  10  10   3     1827.26     1802.53     50.83 o 
 -11  11   3     1040.86      976.56     40.59 o 
  -9  11   3      660.23      675.88     28.58 o 
  -7  11   3      946.37      901.08     30.68 o 
  -5  11   3      171.03      153.88     16.09 o 
  -3  11   3     1197.33     1217.64     35.82 o 
  -1  11   3      142.22      144.39     15.50 o 
   1  11   3     2125.44     2184.48     39.20 o 
   3  11   3      458.47      486.52     20.49 o 
   5  11   3     1046.69     1107.44     23.11 o 
   7  11   3        0.19       28.66     18.60 o 
  -8  12   3      819.25      746.19     56.92 o 
  -6  12   3      262.44      248.90     17.15 o 
  -4  12   3        5.81       50.39     15.85 o 
  -2  12   3       17.88       24.02     15.59 o 
   0  12   3      263.41      268.98     17.54 o 
   2  12   3       18.63       32.09     15.89 o 
   4  12   3       41.99       58.87     16.43 o 
   6  12   3        2.74       15.90     17.48 o 
  -3  13   3     3659.52     3348.14    158.98 o 
  -1  13   3      317.36      239.09     30.58 o 
   1  13   3       13.48       74.13     49.54 o 
 -20   0   4       98.69       97.06     34.84 o 
 -18   0   4      783.77      751.81     35.60 o 
 -16   0   4      607.69      566.34     44.25 o 
 -14   0   4      538.31      478.82     28.51 o 
 -12   0   4    16792.12    16857.01    412.12 o 
 -10   0   4    16114.84    16024.30    412.50 o 
  -8   0   4       95.72       40.11     45.86 o 
  -6   0   4    20292.47    21145.81    467.65 o 
  -4   0   4   148202.06   142743.22   2945.21 o 
  -2   0   4     7688.15     8594.59    102.12 o 
   0   0   4    33397.98    36952.01    252.81 o 
   2   0   4       83.16      131.65     56.90 o 
   4   0   4   141146.38   135678.02   7138.15 o 
   6   0   4    23116.51    22489.52    236.72 o 
   8   0   4     4947.27     5069.73    207.91 o 
  10   0   4      188.03      160.74     31.58 o 
  12   0   4      616.31      618.94     42.32 o 
  14   0   4     4461.42     4716.72     48.60 o 
  16   0   4      618.31      694.85     37.36 o 
 -19   1   4        2.25       -8.89     25.85 o 
 -17   1   4      750.08      793.46     46.08 o 
 -15   1   4      153.17      154.50     19.33 o 
 -13   1   4      322.85      340.95     19.69 o 
 -11   1   4      417.71      402.82     26.40 o 
  -9   1   4    18745.14    19177.05    181.13 o 
  -7   1   4     4550.77     4311.72     51.12 o 
  -5   1   4     1739.97     1776.04     40.61 o 
  -3   1   4      591.65      670.97     40.49 o 
  -1   1   4    13347.06    14346.28     75.88 o 
   1   1   4    74516.12    78037.83   1909.88 o 
   3   1   4       14.41       61.86     32.74 o 
   5   1   4       44.67       48.21     27.53 o 
   7   1   4      701.19      733.47     26.36 o 
   9   1   4     5846.80     5836.94    166.84 o 
  11   1   4      560.13      582.85     31.55 o 
  13   1   4       11.00      -19.19     23.72 o 
  15   1   4       74.23       54.00     25.77 o 
 -20   2   4     2713.87     2383.98    132.35 o 
 -18   2   4     1394.28     1378.30    124.68 o 
 -16   2   4     4406.32     4347.34     64.08 o 
 -14   2   4     3527.51     3634.48     96.90 o 
 -12   2   4     1277.49     1273.78     32.88 o 
 -10   2   4    19943.45    19971.42    475.60 o 
  -8   2   4      346.14      421.62     25.43 o 
  -6   2   4    13297.36    13841.82    168.07 o 
  -4   2   4     8379.37     8538.90    232.63 o 
  -2   2   4      872.11      879.94     27.78 o 
   0   2   4    26675.99    27036.78    313.65 o 
   2   2   4     3798.71     3802.02     49.70 o 
   4   2   4    40455.67    40347.16    953.07 o 
   6   2   4     1224.79     1248.32     24.33 o 
   8   2   4     5974.29     6005.92    120.70 o 
  10   2   4     1035.96     1086.95     37.89 o 
  12   2   4      896.56      974.35     28.26 o 
  14   2   4      640.35      731.90     30.23 o 
  16   2   4      948.18      879.87     44.74 o 
 -19   3   4     3638.90     3797.68    137.78 o 
 -17   3   4      229.28      222.18     23.87 o 
 -15   3   4     4545.39     4749.40    227.28 o 
 -13   3   4     2953.94     2979.68     60.10 o 
 -11   3   4      126.90      160.78     22.75 o 
  -9   3   4      278.53      267.71     24.14 o 
  -7   3   4      238.45      261.96     24.67 o 
  -5   3   4    27877.04    26766.38    511.75 o 
  -3   3   4     7214.23     7084.25     64.04 o 
  -1   3   4    26133.67    25604.36    441.27 o 
   1   3   4     3495.77     3725.18     45.87 o 
   3   3   4       51.34       45.90     24.56 o 
   5   3   4     4842.90     4556.16    105.44 o 
   7   3   4     3617.90     3333.74     42.64 o 
   9   3   4     3259.70     3130.85     76.79 o 
  11   3   4     2751.22     2730.67    116.96 o 
  13   3   4     1478.46     1385.54     97.66 o 
  15   3   4     1875.87     1970.02    100.99 o 
 -18   4   4        6.22       -6.83     26.60 o 
 -16   4   4     4176.65     4314.37    116.23 o 
 -14   4   4     2677.36     2606.71    104.09 o 
 -12   4   4     4263.75     4057.75     85.06 o 
 -10   4   4      711.11      643.68     25.89 o 
  -8   4   4       31.20       59.76     19.74 o 
  -6   4   4     4818.49     4815.30    133.39 o 
  -4   4   4      114.01      153.29     22.81 o 
  -2   4   4     2290.73     2176.36     25.24 o 
   0   4   4     8016.21     7945.01    100.08 o 
   2   4   4     9877.09     9267.58    130.47 o 
   4   4   4     8111.93     7904.81    168.61 o 
   6   4   4     2314.59     2170.32     34.94 o 
   8   4   4     2136.78     2210.99     39.16 o 
  10   4   4     5595.18     5811.45    103.09 o 
  12   4   4      595.72      590.89     29.47 o 
  14   4   4     2803.05     2794.82     39.79 o 
 -17   5   4      532.28      615.24     29.95 o 
 -15   5   4        0.15      -13.13     22.55 o 
 -13   5   4     1068.60     1095.39     52.35 o 
 -11   5   4      103.86      175.43     32.02 o 
  -9   5   4     5913.83     5812.58     96.98 o 
  -7   5   4     4581.47     4312.93     75.42 o 
  -5   5   4     3325.83     3023.32     94.80 o 
  -3   5   4      124.99      131.27     22.52 o 
  -1   5   4    14381.94    13964.63    147.76 o 
   1   5   4    18219.07    17720.59    217.32 o 
   3   5   4      113.42      131.99     19.53 o 
   5   5   4       35.07       50.37     20.79 o 
   7   5   4     1114.98     1121.19     21.71 o 
   9   5   4     7271.22     7316.85    254.20 o 
  11   5   4       95.92      127.41     43.21 o 
  13   5   4      182.65      142.42     54.33 o 
  15   5   4        8.50       10.91     64.88 o 
 -18   6   4        1.50       13.13     29.05 o 
 -16   6   4     4117.06     4193.39    205.55 o 
 -14   6   4      307.25      345.40     21.95 o 
 -12   6   4      392.56      466.61     22.84 o 
 -10   6   4      500.93      503.66     21.64 o 
  -8   6   4      302.68      336.94     21.21 o 
  -6   6   4      185.37      234.34     18.78 o 
  -4   6   4    28102.62    27273.22    350.68 o 
  -2   6   4      294.53      292.71     19.69 o 
   0   6   4     2750.29     2673.54     48.71 o 
   2   6   4     2888.43     2810.85     36.28 o 
   4   6   4     3088.91     3127.96     56.40 o 
   6   6   4      988.52      997.49     20.22 o 
   8   6   4      936.14      968.39     23.13 o 
  10   6   4     4255.40     4115.87    128.53 o 
  12   6   4      510.26      536.19     21.61 o 
  14   6   4      241.91      250.36     27.15 o 
 -17   7   4      151.87      118.87     27.66 o 
 -15   7   4       33.19       29.41     25.80 o 
 -13   7   4      206.12      209.43     20.33 o 
 -11   7   4      120.32      136.12     20.90 o 
  -9   7   4       85.13       63.20     18.33 o 
  -7   7   4      680.38      713.18     18.59 o 
  -5   7   4       38.57       41.73     17.73 o 
  -3   7   4      334.72      345.93     19.83 o 
  -1   7   4     1502.31     1606.12     43.69 o 
   1   7   4     1038.13     1024.80     28.34 o 
   3   7   4      452.17      496.41     19.53 o 
   5   7   4      496.67      475.51     22.98 o 
   7   7   4      332.52      366.99     20.66 o 
   9   7   4      193.27      165.85     18.97 o 
  11   7   4      277.29      264.33     21.13 o 
  13   7   4        6.44       15.81     24.41 o 
 -16   8   4     2357.11     1989.17    118.48 o 
 -14   8   4      196.48      158.12     23.69 o 
 -12   8   4      235.73      255.21     18.70 o 
 -10   8   4      125.72      187.08     20.93 o 
  -8   8   4       52.90       92.65     18.09 o 
  -6   8   4     4453.00     4410.38     56.93 o 
  -4   8   4     4541.11     4406.71     65.93 o 
  -2   8   4     1425.32     1402.48     32.29 o 
   0   8   4     1457.47     1481.76     22.91 o 
   2   8   4     2827.43     2897.10     37.80 o 
   4   8   4      751.90      806.56     17.69 o 
   6   8   4        0.85       12.02     16.62 o 
   8   8   4     1518.05     1586.17     64.90 o 
  10   8   4     2362.08     2472.06     44.61 o 
  12   8   4       35.18       65.81     26.01 o 
 -15   9   4      185.45      162.93     36.79 o 
 -13   9   4       83.32       82.77     23.48 o 
 -11   9   4     2267.27     2336.83     37.85 o 
  -9   9   4      304.72      327.38     18.36 o 
  -7   9   4       44.93       55.52     15.67 o 
  -5   9   4     2172.39     2230.56     30.98 o 
  -3   9   4     2192.49     2208.35     41.11 o 
  -1   9   4      267.71      327.98     21.04 o 
   1   9   4     3210.14     3265.69     44.35 o 
   3   9   4      274.85      309.16     26.40 o 
   5   9   4     1713.08     1751.43     33.73 o 
   7   9   4     1758.60     1847.52     56.55 o 
   9   9   4      170.76      184.64     45.74 o 
  11   9   4      646.22      572.24     79.97 o 
 -12  10   4       76.14       98.01     18.69 o 
 -10  10   4     1793.16     1874.85     37.79 o 
  -8  10   4       40.50       25.88     17.04 o 
  -6  10   4     1164.84     1187.85     23.47 o 
  -4  10   4      546.99      560.37     16.58 o 
  -2  10   4      163.65      155.86     16.60 o 
   0  10   4     1414.30     1489.84     22.95 o 
   2  10   4        4.95       17.51     19.26 o 
   4  10   4     2690.77     2775.08     37.56 o 
   6  10   4      627.63      693.42     26.05 o 
   8  10   4      569.22      559.12     22.00 o 
  10  10   4        2.44        6.90     24.97 o 
 -11  11   4      291.88      204.07     41.27 o 
  -9  11   4      135.05       99.19     18.83 o 
  -7  11   4      388.22      355.41     18.11 o 
  -5  11   4      422.60      487.35     17.33 o 
  -3  11   4     2059.20     2076.68     31.28 o 
  -1  11   4      112.23      135.89     18.60 o 
   1  11   4       16.52       43.22     16.61 o 
   3  11   4       77.09       87.46     16.18 o 
   5  11   4      431.69      460.97     20.35 o 
   7  11   4      416.45      359.20     29.92 o 
  -8  12   4        0.16        3.41     17.14 o 
  -6  12   4     1439.85     1466.46     28.05 o 
  -4  12   4      348.47      347.32     27.73 o 
  -2  12   4      226.00      256.01     21.21 o 
   0  12   4     1226.59     1285.10     30.89 o 
   2  12   4      464.78      465.67     22.73 o 
   4  12   4     5442.75     5530.84    137.42 o 
  -1  13   4      722.76      447.26    100.30 o 
 -19   1   5      474.64      423.90     23.11 o 
 -17   1   5      145.43      130.06     18.75 o 
 -15   1   5     1374.81     1347.55     44.82 o 
 -13   1   5      557.86      545.22     27.11 o 
 -11   1   5      594.83      570.55     23.75 o 
  -9   1   5    22183.87    21992.93    146.51 o 
  -7   1   5      335.49      414.51     41.35 o 
  -5   1   5     6491.67     6316.93     78.07 o 
  -3   1   5     4814.00     5062.79     40.98 o 
  -1   1   5       53.37       98.89     33.29 o 
   1   1   5     1268.12     1502.03     43.88 o 
   3   1   5     3544.81     3580.13     39.27 o 
   5   1   5    12064.92    11913.36    126.41 o 
   7   1   5      824.31      843.18     26.66 o 
   9   1   5     3432.20     3500.85     70.10 o 
  11   1   5     1594.44     1620.31     35.33 o 
  13   1   5     2200.10     2224.98     54.38 o 
  15   1   5     1716.77     1743.82     69.22 o 
 -20   2   5     1128.27     1030.57     34.59 o 
 -18   2   5      155.13      164.40     25.78 o 
 -16   2   5      319.75      364.39     20.29 o 
 -14   2   5      411.19      428.49     20.51 o 
 -12   2   5       37.52       58.27     22.29 o 
 -10   2   5    11110.05    10449.45    467.79 o 
  -8   2   5     1322.79     1328.60     34.10 o 
  -6   2   5     9197.76     8912.29     96.00 o 
  -4   2   5      936.23     1069.64     32.41 o 
  -2   2   5     1801.77     1811.57     32.20 o 
   0   2   5       86.80      166.32     29.06 o 
   2   2   5     6768.91     7032.18     84.94 o 
   4   2   5      234.82      235.46     22.61 o 
   6   2   5      369.05      352.59     26.34 o 
   8   2   5     6955.12     7006.65    339.04 o 
  10   2   5      459.24      505.96     23.48 o 
  12   2   5     2491.79     2572.14     40.14 o 
  14   2   5      888.23     1022.23     52.21 o 
 -19   3   5     1544.98     1403.62    238.07 o 
 -17   3   5      135.75      137.78     20.81 o 
 -15   3   5     3019.91     3179.56     70.42 o 
 -13   3   5     1368.16     1328.41     28.09 o 
 -11   3   5       82.58       74.74     22.45 o 
  -9   3   5    12205.35    12342.18    223.08 o 
  -7   3   5      380.45      395.32     23.85 o 
  -5   3   5    26710.68    26021.01    298.67 o 
  -3   3   5     2267.00     2415.79     27.76 o 
  -1   3   5     4402.70     3971.86     43.14 o 
   1   3   5     1660.34     1635.55     31.02 o 
   3   3   5     1465.04     1508.39     31.91 o 
   5   3   5     4922.82     4641.07     64.06 o 
   7   3   5     3122.70     3021.65     49.31 o 
   9   3   5      825.14      821.03     26.44 o 
  11   3   5     1433.86     1389.01     46.78 o 
  13   3   5        2.24        2.11     25.73 o 
  15   3   5     1699.58     1587.28    102.83 o 
 -18   4   5      826.75      798.61     36.00 o 
 -16   4   5      127.39      138.11     25.24 o 
 -14   4   5     3152.84     3304.33     82.58 o 
 -12   4   5        2.19       11.45     21.89 o 
 -10   4   5     3123.73     2997.79     47.11 o 
  -8   4   5     1610.80     1659.14     36.61 o 
  -6   4   5    16512.41    15832.33    223.41 o 
  -4   4   5     2418.30     2455.24     28.80 o 
  -2   4   5       76.29      117.12     22.05 o 
   0   4   5     3082.57     2886.95     48.99 o 
   2   4   5     2412.89     2347.75     70.69 o 
   4   4   5      371.45      371.01     19.37 o 
   6   4   5      876.22      834.52     21.08 o 
   8   4   5     2284.65     2319.21     26.31 o 
  10   4   5      278.69      291.97     21.31 o 
  12   4   5      186.55      164.90     24.56 o 
  14   4   5     1766.84     1656.99     37.40 o 
 -19   5   5      275.32      215.76     25.58 o 
 -17   5   5       23.17       54.63     29.36 o 
 -15   5   5     7879.03     7990.39    259.96 o 
 -13   5   5      964.37      964.14     26.42 o 
 -11   5   5     6056.05     5922.66    151.08 o 
  -9   5   5       39.79       56.56     22.30 o 
  -7   5   5     4988.61     4782.79     80.55 o 
  -5   5   5    16945.86    16510.57    197.48 o 
  -3   5   5    10068.80     9747.98     90.43 o 
  -1   5   5    25043.16    23921.85    288.60 o 
   1   5   5     1603.24     1606.68     29.32 o 
   3   5   5      317.80      335.83     20.48 o 
   5   5   5      575.57      507.98     21.10 o 
   7   5   5      299.51      339.51     22.04 o 
   9   5   5      182.64      218.38     19.33 o 
  11   5   5     3714.45     3838.73     84.07 o 
  13   5   5       44.02      168.83     42.77 o 
 -18   6   5      152.30      118.85     26.97 o 
 -16   6   5      386.90      414.10     36.96 o 
 -14   6   5       31.33       32.62     23.13 o 
 -12   6   5      581.12      588.79     23.50 o 
 -10   6   5        0.20       17.24     18.42 o 
  -8   6   5     7450.30     7169.17    144.62 o 
  -6   6   5      484.34      473.47     20.97 o 
  -4   6   5      379.59      397.23     19.66 o 
  -2   6   5     2623.03     2366.42     34.28 o 
   0   6   5      548.14      549.00     18.30 o 
   2   6   5     6995.29     6851.27     66.26 o 
   4   6   5       29.33       57.86     23.07 o 
   6   6   5       60.51      123.06     23.16 o 
   8   6   5     3338.01     3403.33     70.87 o 
  10   6   5      295.76      300.57     19.56 o 
  12   6   5     1337.35     1342.42     26.71 o 
 -17   7   5        2.57        6.81     22.26 o 
 -15   7   5    10610.85    10423.84    318.63 o 
 -13   7   5     1094.53     1103.84     53.05 o 
 -11   7   5      106.21      110.98     20.65 o 
  -9   7   5     1850.46     1868.19     36.40 o 
  -7   7   5     1211.13     1175.47     41.99 o 
  -5   7   5    10781.26    10606.00    142.78 o 
  -3   7   5     3798.21     3813.88     38.85 o 
  -1   7   5     8503.00     8313.08     68.79 o 
   1   7   5     2956.29     2999.91     38.17 o 
   3   7   5     6571.87     6567.93     69.36 o 
   5   7   5        2.31       65.03     20.51 o 
   7   7   5     3508.60     3598.18     41.24 o 
   9   7   5       22.89      -18.19     20.96 o 
  11   7   5      474.97      452.60     45.21 o 
  13   7   5     1495.60     1282.25     92.75 o 
 -16   8   5      871.68      808.48     59.36 o 
 -14   8   5      369.10      354.60     22.41 o 
 -12   8   5     1611.85     1646.33     26.01 o 
 -10   8   5     4673.99     4871.81     64.97 o 
  -8   8   5      379.84      419.28     16.97 o 
  -6   8   5      397.15      477.99     30.89 o 
  -4   8   5       19.38       66.23     21.13 o 
  -2   8   5        6.95       25.10     22.44 o 
   0   8   5      283.44      289.57     16.89 o 
   2   8   5     1626.43     1723.52     31.79 o 
   4   8   5        0.06        3.61     19.09 o 
   6   8   5       67.61       88.71     20.60 o 
   8   8   5     1839.04     1962.44     65.64 o 
  10   8   5      242.82      284.35     24.69 o 
  12   8   5      626.15      553.54     52.86 o 
 -15   9   5      924.73      800.86     60.36 o 
 -13   9   5       58.66       82.97     21.04 o 
 -11   9   5     1833.40     1905.40     41.31 o 
  -9   9   5      114.94      158.97     16.97 o 
  -7   9   5      672.54      697.96     22.14 o 
  -5   9   5     5359.66     5433.98    113.07 o 
  -3   9   5     2387.56     2503.26     46.95 o 
  -1   9   5     5110.53     5154.45     55.48 o 
   1   9   5     1624.89     1617.87     26.53 o 
   3   9   5      325.84      358.61     17.35 o 
   5   9   5     4210.53     4284.64     51.60 o 
   7   9   5     1048.56     1101.82     22.39 o 
   9   9   5      190.52      211.65     29.19 o 
 -12  10   5      581.12      566.14     21.68 o 
 -10  10   5     4187.81     4353.54     71.17 o 
  -8  10   5     2140.26     2048.44     75.21 o 
  -6  10   5     5970.79     5692.77    291.12 o 
  -4  10   5      354.30      356.54     18.07 o 
  -2  10   5     2082.28     2090.20     42.38 o 
   0  10   5      703.03      728.17     18.85 o 
   2  10   5     3809.54     3913.57     41.11 o 
   4  10   5      553.47      601.62     17.02 o 
   6  10   5      649.45      726.00     33.03 o 
   8  10   5       40.33       71.03     19.81 o 
 -11  11   5      796.31      690.23     63.97 o 
  -9  11   5     4859.13     4899.12     97.72 o 
  -7  11   5       68.61       93.58     16.34 o 
  -5  11   5      192.31      199.35     16.89 o 
  -3  11   5     1491.47     1512.46     31.78 o 
  -1  11   5      672.85      709.66     23.78 o 
   1  11   5      970.34      976.24     33.83 o 
   3  11   5       54.65       86.50     17.83 o 
   5  11   5      655.90      611.44     32.74 o 
   7  11   5      363.38      288.42     44.79 o 
  -8  12   5      308.80      280.68     23.14 o 
  -6  12   5      332.72      335.79     22.64 o 
  -4  12   5      715.42      732.11     17.51 o 
  -2  12   5      439.44      441.83     22.87 o 
   0  12   5       53.88       58.41     16.71 o 
   2  12   5        1.21       24.15     16.61 o 
   4  12   5       56.91       42.07     16.83 o 
 -20   0   6     3668.25     3734.75    201.85 o 
 -18   0   6     1243.10     1228.60     92.02 o 
 -16   0   6     1758.63     1783.32     94.23 o 
 -14   0   6     8275.80     8673.64    268.69 o 
 -12   0   6     3521.66     3648.80    103.57 o 
 -10   0   6     6505.81     6561.39    197.60 o 
  -8   0   6     1846.94     1876.04     47.02 o 
  -6   0   6     2387.61     2173.96     53.54 o 
  -4   0   6    13155.84    13847.84    679.75 o 
  -2   0   6    35757.06    38663.84    146.41 o 
   0   0   6     4702.39     4562.04     63.82 o 
   2   0   6    13739.06    14377.02     91.46 o 
   4   0   6    23898.05    23949.28    238.54 o 
   6   0   6     2731.36     2885.75     78.51 o 
   8   0   6      486.08      532.15     53.06 o 
  10   0   6     4296.05     4371.82     67.63 o 
  12   0   6    10105.56    10272.73    145.11 o 
  14   0   6      620.79      579.46     45.57 o 
 -19   1   6       59.45       59.80     21.48 o 
 -17   1   6     1291.03     1290.39     27.98 o 
 -15   1   6     2290.36     2271.47     98.19 o 
 -13   1   6     2045.42     2106.46     24.77 o 
 -11   1   6     1567.72     1557.32     22.92 o 
  -9   1   6      262.43      297.38     36.48 o 
  -7   1   6      294.83      323.56     36.12 o 
  -5   1   6     2417.69     2367.68     36.90 o 
  -3   1   6     3010.59     3010.50     51.40 o 
  -1   1   6     5912.93     6535.39     67.91 o 
   1   1   6      187.25      245.02     30.19 o 
   3   1   6       17.92       46.26     25.05 o 
   5   1   6     1044.72     1083.20     32.32 o 
   7   1   6     2158.35     2209.28     32.39 o 
   9   1   6     4273.86     4304.73     62.25 o 
  11   1   6        7.50        3.45     23.63 o 
  13   1   6     1444.47     1451.33     26.10 o 
  15   1   6       17.45       41.99     25.35 o 
 -20   2   6        1.72       10.56     22.95 o 
 -18   2   6     6395.55     6642.79    211.31 o 
 -16   2   6       77.88       85.40     18.22 o 
 -14   2   6     9407.16     9079.55    371.90 o 
 -12   2   6      327.37      359.24     25.35 o 
 -10   2   6     1150.79     1023.91     22.46 o 
  -8   2   6     5092.21     5010.32     77.03 o 
  -6   2   6     5300.50     5259.42     33.62 o 
  -4   2   6    10702.93    11229.36     85.63 o 
  -2   2   6    63259.45    67159.13    564.27 o 
   0   2   6     1264.25     1250.40     30.94 o 
   2   2   6    12589.56    12974.81    265.09 o 
   4   2   6       17.31       16.71     24.54 o 
   6   2   6     2096.02     2152.03     33.68 o 
   8   2   6     3734.89     3817.37     96.53 o 
  10   2   6     2615.23     2712.32     86.45 o 
  12   2   6     1588.41     1639.23     48.16 o 
  14   2   6     1107.37     1191.12     31.39 o 
 -19   3   6      287.30      277.28     22.39 o 
 -17   3   6     1615.59     1633.24     51.87 o 
 -15   3   6      912.61      918.22     38.00 o 
 -13   3   6      704.76      684.33     20.65 o 
 -11   3   6     5003.20     5012.28     98.26 o 
  -9   3   6     3119.12     2986.44     68.73 o 
  -7   3   6    23818.06    24063.34    340.34 o 
  -5   3   6    16506.56    16984.22    148.41 o 
  -3   3   6      407.98      374.87     23.26 o 
  -1   3   6       89.56       84.34     28.12 o 
   1   3   6     2394.65     2270.27     38.12 o 
   3   3   6    48347.16    46853.47   1138.04 o 
   5   3   6        4.38       27.19     21.12 o 
   7   3   6     3742.51     3839.76    123.89 o 
   9   3   6        2.73       29.06     22.78 o 
  11   3   6     1284.02     1220.76     24.63 o 
  13   3   6        0.33       28.56     25.74 o 
 -18   4   6      442.93      419.17     45.90 o 
 -16   4   6      567.43      569.09     26.80 o 
 -14   4   6     2804.84     2800.15     45.43 o 
 -12   4   6      763.87      759.08     23.10 o 
 -10   4   6     9967.62    10165.28    250.12 o 
  -8   4   6     2098.59     2156.00     36.22 o 
  -6   4   6      911.41      869.02     20.79 o 
  -4   4   6     9392.01     9265.22    151.01 o 
  -2   4   6    13453.26    12873.86    122.84 o 
   0   4   6     6402.95     6292.20     85.79 o 
   2   4   6     4570.32     4620.20     86.37 o 
   4   4   6     1439.51     1307.25     65.16 o 
   6   4   6    16477.67    16373.08    353.42 o 
   8   4   6     4510.74     4556.98     56.79 o 
  10   4   6     1154.90     1159.89     23.64 o 
  12   4   6      134.63      169.63     25.79 o 
  14   4   6      123.36       98.47     97.84 o 
 -19   5   6        1.76        3.54     30.31 o 
 -17   5   6     1272.17     1198.64     63.54 o 
 -15   5   6      443.39      437.90     24.93 o 
 -13   5   6      236.36      290.47     21.54 o 
 -11   5   6     1096.54     1114.15     41.94 o 
  -9   5   6     2582.57     2516.37     60.62 o 
  -7   5   6       28.87       54.91     20.88 o 
  -5   5   6      102.63      128.79     19.57 o 
  -3   5   6     1310.46     1292.16     24.54 o 
  -1   5   6     2392.31     2397.22     35.22 o 
   1   5   6      961.97      970.45     23.82 o 
   3   5   6      488.36      477.82     20.51 o 
   5   5   6     1236.30     1239.20     23.63 o 
   7   5   6     1884.62     1938.21     41.21 o 
   9   5   6     1896.10     1885.81     22.76 o 
  11   5   6       58.65       73.14     23.21 o 
  13   5   6      732.09      699.99     62.83 o 
 -18   6   6     1847.44     1624.88    140.71 o 
 -16   6   6     3696.97     3785.83    170.47 o 
 -14   6   6     1545.89     1593.86     59.38 o 
 -12   6   6      736.70      793.23     34.06 o 
 -10   6   6     1626.71     1636.45     62.94 o 
  -8   6   6    12009.65    11628.67    204.39 o 
  -6   6   6     1843.60     1852.16     47.22 o 
  -4   6   6      873.04      902.89     29.30 o 
  -2   6   6     8292.23     8068.65     82.72 o 
   0   6   6      153.63      124.77     20.00 o 
   2   6   6     3675.92     3832.26     43.49 o 
   4   6   6     1402.50     1427.32     25.34 o 
   6   6   6     8121.30     8233.32    136.05 o 
   8   6   6      790.03      791.98     21.16 o 
  10   6   6      253.50      237.34     20.00 o 
  12   6   6     1110.31     1049.04     26.74 o 
 -17   7   6      223.32      229.54     37.10 o 
 -15   7   6      368.72      353.51     26.74 o 
 -13   7   6     1804.05     1809.23     37.08 o 
 -11   7   6     2600.26     2669.27     67.18 o 
  -9   7   6       39.69       43.88     17.17 o 
  -7   7   6      482.00      470.47     25.88 o 
  -5   7   6       55.43       74.45     18.97 o 
  -3   7   6     1331.58     1327.48     25.43 o 
  -1   7   6      399.45      423.16     24.44 o 
   1   7   6      104.73      149.52     22.48 o 
   3   7   6     1605.17     1656.98     36.49 o 
   5   7   6        0.14       24.26     20.40 o 
   7   7   6      238.45      252.68     18.20 o 
   9   7   6      150.35      135.77     19.61 o 
  11   7   6        1.92       17.35     25.14 o 
 -16   8   6      479.75      424.73     50.35 o 
 -14   8   6     1984.26     2079.85     43.77 o 
 -12   8   6        1.21      113.41     25.47 o 
 -10   8   6     3653.82     3681.31     48.96 o 
  -8   8   6     1566.06     1543.01     46.15 o 
  -6   8   6      187.57      226.18     23.55 o 
  -4   8   6     2713.91     2798.79     29.08 o 
  -2   8   6     3739.56     3808.51     37.82 o 
   0   8   6      720.11      715.82     22.81 o 
   2   8   6     2489.20     2575.59     23.10 o 
   4   8   6       12.42       27.36     19.68 o 
   6   8   6    10773.08    10900.24    191.18 o 
   8   8   6      637.09      662.41     24.59 o 
  10   8   6      424.91      315.01     48.99 o 
 -15   9   6       23.42       -9.25     27.21 o 
 -13   9   6      255.73      258.05     21.24 o 
 -11   9   6     3895.07     4075.01     37.77 o 
  -9   9   6      220.76      240.69     20.31 o 
  -7   9   6     4123.38     4099.04     48.32 o 
  -5   9   6     1152.74     1162.80     23.86 o 
  -3   9   6     1564.31     1548.10     24.92 o 
  -1   9   6      165.66      196.71     20.49 o 
   1   9   6     4212.72     4273.19     39.40 o 
   3   9   6     8485.74     8752.80    130.35 o 
   5   9   6        0.03       15.83     16.54 o 
   7   9   6      645.32      656.36     38.39 o 
   9   9   6       27.83       16.80     21.15 o 
 -12  10   6        1.36        3.78     22.42 o 
 -10  10   6      606.99      651.72     27.37 o 
  -8  10   6      135.04      155.35     15.42 o 
  -6  10   6      104.02      158.50     16.21 o 
  -4  10   6      118.18      148.59     17.39 o 
  -2  10   6     1108.22     1168.00     25.11 o 
   0  10   6        0.75      -11.65     16.77 o 
   2  10   6     1766.62     1886.09     27.54 o 
   4  10   6      508.78      494.81     23.61 o 
   6  10   6      605.66      611.63     30.40 o 
   8  10   6        0.73       53.96     26.42 o 
 -11  11   6     2043.28     1995.26     38.03 o 
  -9  11   6       19.24       57.12     17.46 o 
  -7  11   6     1570.72     1573.66     47.87 o 
  -5  11   6      465.64      448.15     19.20 o 
  -3  11   6      807.70      829.97     30.10 o 
  -1  11   6      486.84      488.24     17.13 o 
   1  11   6      439.63      453.98     19.06 o 
   3  11   6     3954.55     4181.09     76.51 o 
   5  11   6       95.72       83.38     19.87 o 
  -8  12   6        3.69       22.17     16.27 o 
  -6  12   6      724.48      698.55     30.94 o 
  -4  12   6      853.67      843.51     49.94 o 
  -2  12   6     5605.69     5764.55     63.72 o 
   0  12   6       13.27        7.04     15.44 o 
   2  12   6      728.72      673.38     49.20 o 
 -19   1   7       53.80       42.09     19.76 o 
 -17   1   7      990.11     1011.11     26.93 o 
 -15   1   7       81.01       89.05     17.12 o 
 -13   1   7    16038.18    16503.07    143.61 o 
 -11   1   7     1312.83     1401.37     23.96 o 
  -9   1   7     2138.60     2256.55     35.70 o 
  -7   1   7      187.80      250.00     31.80 o 
  -5   1   7     7986.92     8053.29     92.69 o 
  -3   1   7    18763.89    20004.21     97.90 o 
  -1   1   7     1510.92     1423.65     27.50 o 
   1   1   7    11769.58    11970.83    148.85 o 
   3   1   7      970.91      982.74     26.53 o 
   5   1   7       26.72       58.02     22.00 o 
   7   1   7       16.65       30.46     21.19 o 
   9   1   7       28.86       79.56     20.23 o 
  11   1   7      577.10      579.53     46.34 o 
  13   1   7     2104.28     2237.54     30.24 o 
 -20   2   7       90.66       51.05     22.48 o 
 -18   2   7      875.19      865.07     53.29 o 
 -16   2   7     3082.05     3137.43     82.49 o 
 -14   2   7       27.46       12.73     24.40 o 
 -12   2   7     4340.68     4370.00     56.92 o 
 -10   2   7      372.01      384.15     20.47 o 
  -8   2   7     5675.91     5776.73     78.04 o 
  -6   2   7     2887.21     2890.26     33.12 o 
  -4   2   7     7226.53     7299.60     71.20 o 
  -2   2   7     6569.27     6708.81     59.87 o 
   0   2   7     2127.85     2118.71     37.12 o 
   2   2   7     3099.64     3031.76     38.92 o 
   4   2   7      334.06      351.34     22.97 o 
   6   2   7       75.84      130.11     19.03 o 
   8   2   7      492.35      502.70     21.33 o 
  10   2   7        0.63       58.82     28.47 o 
  12   2   7      177.35      185.47     29.30 o 
  14   2   7        1.96       21.83     22.48 o 
 -19   3   7        3.40       17.77     22.71 o 
 -17   3   7     1944.47     1952.57     63.08 o 
 -15   3   7       59.66       85.85     21.02 o 
 -13   3   7     3141.27     3148.08    112.41 o 
 -11   3   7      741.41      780.45     29.35 o 
  -9   3   7     1106.32     1094.14     32.59 o 
  -7   3   7    10567.27    10135.18    279.26 o 
  -5   3   7     1789.68     1728.58     28.30 o 
  -3   3   7    12780.18    12875.33     83.16 o 
  -1   3   7       14.47      218.97     68.05 o 
   1   3   7      941.74      829.80     22.31 o 
   3   3   7     2178.71     2091.41     40.25 o 
   5   3   7      771.43      739.34     26.19 o 
   7   3   7     2104.61     2108.51     42.21 o 
   9   3   7      391.91      425.78     26.99 o 
  11   3   7      116.30       71.67     23.01 o 
  13   3   7      537.98      528.29     25.51 o 
 -20   4   7       48.64       46.63     44.10 o 
 -18   4   7     1276.63     1260.28     77.53 o 
 -16   4   7     3834.76     3744.03     56.93 o 
 -14   4   7     2506.98     2485.56     44.40 o 
 -12   4   7     1081.90     1096.32     23.17 o 
 -10   4   7      997.87     1006.93     21.88 o 
  -8   4   7     4517.87     4548.34     65.72 o 
  -6   4   7      324.69      346.99     20.80 o 
  -4   4   7      107.85      113.97     22.55 o 
  -2   4   7     2858.34     2839.72     34.93 o 
   0   4   7      304.98      354.06     22.50 o 
   2   4   7     3470.23     3285.50     60.55 o 
   4   4   7      286.26      280.87     19.05 o 
   6   4   7     1105.63     1104.16     28.77 o 
   8   4   7      219.54      251.74     19.94 o 
  10   4   7     1283.75     1315.59     24.39 o 
  12   4   7      191.86      158.41     25.06 o 
 -19   5   7     2212.95     1888.06    110.78 o 
 -17   5   7      289.92      308.34     24.26 o 
 -15   5   7       20.66       28.67     22.95 o 
 -13   5   7      123.54      189.30     29.26 o 
 -11   5   7     2864.89     2777.70     71.60 o 
  -9   5   7     1672.43     1723.46     46.30 o 
  -7   5   7    19944.81    19468.89    275.29 o 
  -5   5   7      476.43      444.19     31.11 o 
  -3   5   7    14122.02    13762.89    156.98 o 
  -1   5   7     2168.16     2091.21     34.72 o 
   1   5   7     4519.43     4471.38     66.70 o 
   3   5   7     2380.75     2428.56     39.53 o 
   5   5   7     1555.21     1602.33     20.62 o 
   7   5   7    11298.97    11231.30    160.22 o 
   9   5   7      540.96      570.18     26.87 o 
  11   5   7     2929.97     2881.83     71.68 o 
  13   5   7      628.21      513.42    101.80 o 
 -18   6   7       10.94      -11.39     27.39 o 
 -16   6   7      192.19      149.05     22.10 o 
 -14   6   7      603.56      614.17     21.79 o 
 -12   6   7      579.99      585.27     33.62 o 
 -10   6   7      279.58      285.62     18.54 o 
  -8   6   7      818.04      792.34     21.64 o 
  -6   6   7     1250.09     1206.22     26.32 o 
  -4   6   7     2971.46     3051.84     30.59 o 
  -2   6   7        3.49       -3.64     18.75 o 
   0   6   7     3847.93     3800.05     37.27 o 
   2   6   7      805.93      884.67     19.88 o 
   4   6   7     3977.10     4025.07     98.42 o 
   6   6   7      479.80      497.64     18.75 o 
   8   6   7      129.30      144.15     17.52 o 
  10   6   7      939.39      945.38     47.94 o 
  12   6   7      293.46      251.64     30.67 o 
 -17   7   7     2364.46     2125.45    152.59 o 
 -15   7   7      728.34      768.50     26.50 o 
 -13   7   7      118.94      154.65     23.46 o 
 -11   7   7     3821.94     3874.68     72.76 o 
  -9   7   7     2487.36     2506.70     75.93 o 
  -7   7   7    25927.40    26038.93    331.72 o 
  -5   7   7      122.58      175.79     30.12 o 
  -3   7   7     4724.02     4677.95     87.61 o 
  -1   7   7      904.92      924.00     19.27 o 
   1   7   7      841.71      855.52     23.21 o 
   3   7   7     1623.93     1629.02     41.67 o 
   5   7   7      430.00      481.65     23.40 o 
   7   7   7     4342.05     4335.06     78.17 o 
   9   7   7     1079.77     1015.11     21.17 o 
  11   7   7     1540.55     1408.20     32.85 o 
 -16   8   7      576.40      549.95     40.28 o 
 -14   8   7     1024.81     1007.41     23.95 o 
 -12   8   7     4835.13     4653.97    227.50 o 
 -10   8   7      764.20      757.53     22.15 o 
  -8   8   7      538.22      542.51     18.52 o 
  -6   8   7      705.05      757.17     20.47 o 
  -4   8   7     7108.49     7113.46     73.94 o 
  -2   8   7     5219.36     5372.84     52.38 o 
   0   8   7       55.12       95.55     18.87 o 
   2   8   7     1376.00     1446.82     27.93 o 
   4   8   7       48.71       32.64     23.89 o 
   6   8   7       95.69      105.09     19.31 o 
   8   8   7      138.51      148.62     22.07 o 
  10   8   7        3.83       18.16     20.81 o 
 -15   9   7       33.99       39.63     28.85 o 
 -13   9   7      643.76      600.57     34.63 o 
 -11   9   7       12.98        6.75     18.78 o 
  -9   9   7     3065.44     2904.69    104.79 o 
  -7   9   7      869.40      880.65     23.34 o 
  -5   9   7        1.02       14.21     15.62 o 
  -3   9   7     5864.51     6029.45     77.00 o 
  -1   9   7     1141.06     1202.22     35.13 o 
   1   9   7     2884.91     2852.86     50.82 o 
   3   9   7      250.38      249.21     18.38 o 
   5   9   7      287.60      282.98     17.22 o 
   7   9   7     2699.24     2755.96     89.03 o 
   9   9   7        8.87       15.30     29.29 o 
 -12  10   7      363.35      327.06     27.86 o 
 -10  10   7      111.46       94.40     18.69 o 
  -8  10   7        8.15       73.91     19.28 o 
  -6  10   7     1467.20     1449.69     45.58 o 
  -4  10   7        4.90       17.87     15.26 o 
  -2  10   7      724.61      738.81     18.98 o 
   0  10   7      646.61      659.66     21.53 o 
   2  10   7     5447.60     5845.69     81.27 o 
   4  10   7     1690.45     1737.01     29.27 o 
   6  10   7      294.03      318.49     21.33 o 
 -11  11   7       74.00       36.60     27.64 o 
  -9  11   7        2.75       53.41     19.39 o 
  -7  11   7      453.01      404.83     22.72 o 
  -5  11   7       33.85       44.17     19.05 o 
  -3  11   7      373.45      348.99     17.02 o 
  -1  11   7     1198.38     1138.20     23.45 o 
   1  11   7      203.30      190.40     20.00 o 
   3  11   7      300.86      276.65     26.38 o 
   5  11   7      802.69      615.91     35.16 o 
  -8  12   7        8.94       30.59     24.80 o 
  -6  12   7        9.93       12.07     15.47 o 
  -4  12   7      727.87      711.22     49.12 o 
  -2  12   7      449.23      405.98     17.39 o 
   0  12   7        3.31       62.96     18.70 o 
 -20   0   8     3358.96     3231.07    223.96 o 
 -18   0   8        1.58        1.32     23.09 o 
 -16   0   8     1046.70     1050.03     34.58 o 
 -14   0   8     2204.14     2273.06     33.87 o 
 -12   0   8    15734.49    16649.65    395.26 o 
 -10   0   8      534.72      548.69    107.01 o 
  -8   0   8    66630.08    68866.94    165.07 o 
  -6   0   8     8118.71     8005.23    151.06 o 
  -4   0   8      185.07      286.85     62.19 o 
  -2   0   8    19659.46    20791.57     98.44 o 
   0   0   8    19693.53    19599.22    602.99 o 
   2   0   8    30918.62    32349.15    119.89 o 
   4   0   8     8148.64     8885.51    124.20 o 
   6   0   8      539.55      534.48     30.66 o 
   8   0   8    19443.36    20118.58    307.05 o 
  10   0   8     2321.90     2353.29     91.49 o 
  12   0   8      885.71      917.93     35.85 o 
 -19   1   8      435.89      404.71     18.22 o 
 -17   1   8      120.78      137.43     18.64 o 
 -15   1   8     1130.91     1146.11     21.44 o 
 -13   1   8     4171.39     4236.15     28.70 o 
 -11   1   8      569.80      634.59     34.33 o 
  -9   1   8      371.30      363.71     29.23 o 
  -7   1   8     1864.00     1898.97     30.54 o 
  -5   1   8     3067.14     3178.19     30.65 o 
  -3   1   8    30806.18    31844.90    283.59 o 
  -1   1   8      166.18      152.25     26.50 o 
   1   1   8        4.67       24.51     24.50 o 
   3   1   8     3433.51     3547.99     26.70 o 
   5   1   8     6378.74     6615.81     89.18 o 
   7   1   8     1680.12     1688.97     22.99 o 
   9   1   8        4.71       42.84     21.22 o 
  11   1   8       54.46       98.24     28.49 o 
  13   1   8      723.70      682.05     36.17 o 
 -20   2   8      362.00      338.22     20.97 o 
 -18   2   8     1750.66     1719.57     71.13 o 
 -16   2   8     7480.70     7729.13    269.33 o 
 -14   2   8     5943.47     5976.89    126.02 o 
 -12   2   8     7910.74     8268.36     95.74 o 
 -10   2   8      370.13      373.35     24.71 o 
  -8   2   8      609.03      659.03     21.72 o 
  -6   2   8    16175.38    16352.04     91.57 o 
  -4   2   8       88.71       90.14     26.37 o 
  -2   2   8     1234.76     1257.26     35.89 o 
   0   2   8       47.18       36.33     25.88 o 
   2   2   8       27.73       42.96     22.19 o 
   4   2   8     7807.81     8186.75    158.53 o 
   6   2   8     2269.61     2386.11     35.59 o 
   8   2   8     4183.81     4451.19    124.66 o 
  10   2   8        8.59       46.29     26.30 o 
  12   2   8      149.44      143.91     24.21 o 
 -19   3   8      808.08      716.73     37.60 o 
 -17   3   8      956.62      956.56     36.54 o 
 -15   3   8     2580.97     2554.82     62.97 o 
 -13   3   8     1364.38     1418.99     21.17 o 
 -11   3   8     4479.77     4472.88     53.81 o 
  -9   3   8    10219.58    10295.84    120.30 o 
  -7   3   8       61.13       73.09     20.77 o 
  -5   3   8     2212.03     2214.06     36.68 o 
  -3   3   8     3042.72     2964.71     47.68 o 
  -1   3   8     6928.15     6977.24    100.40 o 
   1   3   8     3588.09     3239.33     32.06 o 
   3   3   8       12.07        7.06     26.63 o 
   5   3   8     3671.41     3793.73    100.49 o 
   7   3   8      277.83      294.46     17.88 o 
   9   3   8      756.52      791.44     39.73 o 
  11   3   8     3626.73     3742.55    131.36 o 
  13   3   8       99.19       68.59     24.48 o 
 -20   4   8        0.25      147.34     60.12 o 
 -18   4   8     1524.97     1527.99     76.00 o 
 -16   4   8      496.33      531.28     24.94 o 
 -14   4   8      389.14      383.71     19.04 o 
 -12   4   8     5441.75     5367.37     74.86 o 
 -10   4   8      667.44      697.92     27.48 o 
  -8   4   8     3999.09     4124.99     53.54 o 
  -6   4   8        0.78       47.96     20.86 o 
  -4   4   8      259.49      293.05     21.61 o 
  -2   4   8     8641.38     8520.64     61.67 o 
   0   4   8     1789.67     1891.66     25.83 o 
   2   4   8      566.08      529.50     32.21 o 
   4   4   8     4057.99     4170.60     80.22 o 
   6   4   8     5700.58     5757.83     65.25 o 
   8   4   8     6447.33     6394.36    177.34 o 
  10   4   8      348.12      373.83     22.63 o 
  12   4   8     1533.38     1318.27     65.99 o 
 -19   5   8       30.38       67.98     29.71 o 
 -17   5   8      473.56      507.17     29.58 o 
 -15   5   8      233.86      224.87     21.60 o 
 -13   5   8     1050.97     1094.09     30.69 o 
 -11   5   8      190.23      222.41     25.00 o 
  -9   5   8     1689.68     1745.94     24.14 o 
  -7   5   8     1041.28     1014.33     28.99 o 
  -5   5   8     3546.61     3499.66     27.07 o 
  -3   5   8    10076.86     9875.07    131.12 o 
  -1   5   8      884.56      918.88     25.57 o 
   1   5   8       30.02       60.59     23.50 o 
   3   5   8     3429.67     3451.99     72.33 o 
   5   5   8     6577.86     6690.97    125.26 o 
   7   5   8      291.62      284.14     19.07 o 
   9   5   8        5.44       30.66     18.28 o 
  11   5   8       33.35       43.54     22.53 o 
 -18   6   8      567.20      507.31     33.46 o 
 -16   6   8     3637.58     3690.80     44.16 o 
 -14   6   8       67.63       45.50     23.70 o 
 -12   6   8     1837.12     1829.91     59.75 o 
 -10   6   8       40.37      116.62     37.01 o 
  -8   6   8     3518.43     3537.78     76.31 o 
  -6   6   8      716.54      736.36     19.87 o 
  -4   6   8      571.17      653.04     21.05 o 
  -2   6   8      984.85      991.28     27.39 o 
   0   6   8    19142.90    19431.60    273.73 o 
   2   6   8     3389.05     3397.25     59.85 o 
   4   6   8     2581.73     2644.33     50.09 o 
   6   6   8     3771.60     3742.78     74.07 o 
   8   6   8      104.68      101.15     19.31 o 
  10   6   8      555.73      581.31     41.29 o 
 -17   7   8      221.36      205.05     24.58 o 
 -15   7   8      165.55      160.23     20.60 o 
 -13   7   8      138.08      172.14     20.39 o 
 -11   7   8      303.55      329.13     19.70 o 
  -9   7   8       34.05       68.14     24.94 o 
  -7   7   8       19.99       33.23     18.22 o 
  -5   7   8     1208.63     1221.25     20.00 o 
  -3   7   8     2165.39     2245.48     43.81 o 
  -1   7   8      510.02      561.72     25.40 o 
   1   7   8      865.68      900.82     21.56 o 
   3   7   8        0.40       43.67     16.94 o 
   5   7   8      739.60      791.33     30.41 o 
   7   7   8      101.99       93.97     19.77 o 
   9   7   8      142.68      144.94     24.13 o 
 -16   8   8      949.92      892.46     47.76 o 
 -14   8   8      134.18      104.44     32.49 o 
 -12   8   8     1309.12     1313.43     38.26 o 
 -10   8   8     1088.47     1079.63     28.11 o 
  -8   8   8       80.42      136.96     20.80 o 
  -6   8   8        9.40       35.13     17.02 o 
  -4   8   8      200.71      191.30     23.17 o 
  -2   8   8     3284.06     3406.21     43.83 o 
   0   8   8     1437.65     1447.61     37.27 o 
   2   8   8       24.99       28.90     17.59 o 
   4   8   8      681.99      691.94     20.27 o 
   6   8   8     1539.38     1622.04     42.19 o 
   8   8   8      815.76      694.39     24.89 o 
 -15   9   8     2336.73     2103.73    190.33 o 
 -13   9   8      138.15      149.00     21.55 o 
 -11   9   8       23.08       46.39     18.57 o 
  -9   9   8      467.98      513.85     35.65 o 
  -7   9   8      304.05      307.48     17.92 o 
  -5   9   8        5.50        6.27     22.67 o 
  -3   9   8     4572.65     4722.60    105.86 o 
  -1   9   8      311.67      382.77     17.96 o 
   1   9   8     2102.53     2218.53     19.39 o 
   3   9   8      190.95      195.27     17.77 o 
   5   9   8      647.80      612.64     20.44 o 
   7   9   8       46.99       70.59     20.17 o 
 -12  10   8     1526.26     1584.52     63.09 o 
 -10  10   8      155.26      176.91     17.03 o 
  -8  10   8     1240.99     1247.94     32.38 o 
  -6  10   8     1388.08     1467.93     18.56 o 
  -4  10   8       20.38       30.79     19.84 o 
  -2  10   8     1529.79     1589.83     24.91 o 
   0  10   8        0.16       23.14     29.68 o 
   2  10   8     1302.14     1345.99     29.97 o 
   4  10   8      613.56      598.70     33.89 o 
   6  10   8       65.89       42.31     18.45 o 
 -11  11   8      203.57      137.05     32.63 o 
  -9  11   8        0.16      -16.98     16.98 o 
  -7  11   8      680.45      653.43     27.08 o 
  -5  11   8       17.20       11.36     18.39 o 
  -3  11   8      426.62      417.70     23.04 o 
  -1  11   8       77.04       62.06     36.24 o 
   1  11   8     1180.23     1118.71     21.36 o 
   3  11   8       98.19       90.06     19.19 o 
  -6  12   8     1382.38     1192.27     76.98 o 
  -4  12   8       59.85       56.69     18.29 o 
  -2  12   8      332.66      278.83     39.98 o 
 -19   1   9     2504.77     2551.85     77.34 o 
 -17   1   9      198.85      214.93     17.64 o 
 -15   1   9     1118.12     1119.47     23.89 o 
 -13   1   9     2402.71     2459.16     23.62 o 
 -11   1   9      207.41      203.57     23.60 o 
  -9   1   9     5508.15     5424.19     99.54 o 
  -7   1   9      321.02      279.93     34.37 o 
  -5   1   9    30864.17    31657.78    328.39 o 
  -3   1   9     4488.62     4592.54     49.27 o 
  -1   1   9    11845.46    11804.73     65.32 o 
   1   1   9     3761.56     3725.88     32.78 o 
   3   1   9      731.33      762.87     23.11 o 
   5   1   9      342.18      384.81     21.86 o 
   7   1   9      327.69      355.13     17.79 o 
   9   1   9     6049.54     6258.41    166.31 o 
  11   1   9       30.56       42.12     20.48 o 
 -20   2   9     1004.17      986.02     51.32 o 
 -18   2   9      187.15      221.74     19.71 o 
 -16   2   9      694.75      661.69     19.43 o 
 -14   2   9     4593.85     4841.23     91.28 o 
 -12   2   9        0.52       23.49     21.06 o 
 -10   2   9     1822.85     1880.13     30.34 o 
  -8   2   9     2397.71     2441.72     52.74 o 
  -6   2   9     2011.52     1864.57     47.48 o 
  -4   2   9      131.61      122.51     23.75 o 
  -2   2   9      376.59      401.70     24.88 o 
   0   2   9     1347.06     1440.31     26.83 o 
   2   2   9      671.44      706.95     25.12 o 
   4   2   9     3314.15     3525.26    116.64 o 
   6   2   9     1649.72     1642.58     37.92 o 
   8   2   9      339.40      365.34     18.50 o 
  10   2   9      753.88      763.08     27.41 o 
  12   2   9      458.69      369.11     86.18 o 
 -19   3   9        4.78       28.16     17.61 o 
 -17   3   9        2.10        4.22     21.49 o 
 -15   3   9     3091.57     3179.87     82.16 o 
 -13   3   9      862.83      955.51     24.08 o 
 -11   3   9     1439.74     1512.83     31.79 o 
  -9   3   9      100.56       85.76     39.21 o 
  -7   3   9     1100.34     1051.40     22.60 o 
  -5   3   9    11388.79    11720.19    193.15 o 
  -3   3   9     1349.37     1353.12     23.12 o 
  -1   3   9     4952.81     4796.64     52.99 o 
   1   3   9      251.63      253.27     22.89 o 
   3   3   9        3.04       72.21     20.68 o 
   5   3   9     1010.51     1080.35     23.12 o 
   7   3   9       48.43       69.39     19.20 o 
   9   3   9      677.71      706.76     23.15 o 
  11   3   9      126.57      115.80     27.29 o 
 -20   4   9      113.00       46.90     30.12 o 
 -18   4   9     2124.83     1983.37     71.14 o 
 -16   4   9      643.61      660.76     19.95 o 
 -14   4   9     1777.43     1829.53     41.04 o 
 -12   4   9     2558.80     2525.64     38.31 o 
 -10   4   9     6215.42     6374.61    139.43 o 
  -8   4   9     6259.24     6406.14     59.66 o 
  -6   4   9     6265.31     6155.04     71.50 o 
  -4   4   9     1325.50     1309.35     23.30 o 
  -2   4   9    11598.71    11614.35     93.85 o 
   0   4   9     2338.16     2425.73     50.38 o 
   2   4   9      365.41      438.73     21.76 o 
   4   4   9      327.23      388.99     21.25 o 
   6   4   9     1042.73     1091.73     18.87 o 
   8   4   9      392.94      406.67     19.05 o 
  10   4   9     1005.95     1046.92     24.66 o 
 -19   5   9      354.00      322.42     23.49 o 
 -17   5   9     1652.14     1615.06     57.65 o 
 -15   5   9      392.95      412.11     20.95 o 
 -13   5   9     2521.43     2515.95     63.85 o 
 -11   5   9    14721.23    15147.80    238.27 o 
  -9   5   9       35.68       53.80     19.23 o 
  -7   5   9     8981.59     9019.79    117.50 o 
  -5   5   9       91.20      126.95     20.38 o 
  -3   5   9        9.01       42.61     28.33 o 
  -1   5   9    14541.83    14269.74    385.04 o 
   1   5   9      633.18      656.64     21.04 o 
   3   5   9     9615.86     9739.46    103.21 o 
   5   5   9     1815.56     1860.72     31.38 o 
   7   5   9        6.45       19.77     18.01 o 
   9   5   9      963.76      987.55     34.74 o 
  11   5   9      229.50      215.12     25.16 o 
 -18   6   9        1.23      -21.04     21.04 o 
 -16   6   9      184.37      117.78     23.69 o 
 -14   6   9       23.77       54.37     21.23 o 
 -12   6   9     1256.72     1318.11     34.10 o 
 -10   6   9      132.56      158.88     19.37 o 
  -8   6   9       34.28       66.64     19.57 o 
  -6   6   9     1051.55     1068.11     35.57 o 
  -4   6   9      684.84      739.67     27.61 o 
  -2   6   9     1681.49     1716.41     21.31 o 
   0   6   9       28.49       59.53     23.44 o 
   2   6   9      430.64      407.01     26.62 o 
   4   6   9     2188.17     2224.84     43.28 o 
   6   6   9      236.95      263.81     19.30 o 
   8   6   9      278.71      300.36     33.42 o 
  10   6   9       63.47       36.10     18.86 o 
 -17   7   9        4.61       44.04     22.48 o 
 -15   7   9     3184.10     3249.02     35.84 o 
 -13   7   9      100.23      165.38     18.43 o 
 -11   7   9     6852.92     6810.63    191.58 o 
  -9   7   9       18.14       63.08     19.94 o 
  -7   7   9      219.32      219.74     20.27 o 
  -5   7   9      769.44      813.75     32.08 o 
  -3   7   9      252.38      277.70     19.84 o 
  -1   7   9     1435.91     1479.50     38.82 o 
   1   7   9     1801.37     1890.82     29.64 o 
   3   7   9      395.65      426.13     16.71 o 
   5   7   9     1728.10     1779.55     37.69 o 
   7   7   9      752.19      765.92     25.91 o 
   9   7   9      250.99      202.46     21.90 o 
 -16   8   9     1075.30      982.76    102.88 o 
 -14   8   9     2166.95     2156.27     25.35 o 
 -12   8   9      764.27      760.08     33.50 o 
 -10   8   9      104.00      120.83     17.99 o 
  -8   8   9      361.97      355.64     20.59 o 
  -6   8   9      773.18      817.47     18.63 o 
  -4   8   9       50.90       83.55     16.54 o 
  -2   8   9      509.30      541.56     16.35 o 
   0   8   9        3.78        2.48     26.66 o 
   2   8   9       30.70       45.40     19.07 o 
   4   8   9     1430.51     1424.39     25.85 o 
   6   8   9      734.42      717.47     19.38 o 
   8   8   9      644.52      616.11     56.91 o 
 -15   9   9       19.41        1.02     33.74 o 
 -13   9   9     1163.81     1123.87     64.31 o 
 -11   9   9     2025.55     2006.86     70.48 o 
  -9   9   9       56.40      103.25     18.23 o 
  -7   9   9     2052.28     2100.06     24.95 o 
  -5   9   9      262.76      274.18     16.16 o 
  -3   9   9      221.10      257.82     18.31 o 
  -1   9   9     6464.48     6600.08     70.09 o 
   1   9   9      438.23      438.47     23.04 o 
   3   9   9     4278.14     4547.66     90.75 o 
   5   9   9      570.76      548.20     27.56 o 
   7   9   9       13.54       43.24     30.90 o 
 -12  10   9      442.80      402.50     25.08 o 
 -10  10   9     1521.33     1517.35     28.86 o 
  -8  10   9      108.49      135.46     17.58 o 
  -6  10   9     3977.05     4069.75     48.65 o 
  -4  10   9      594.37      595.77     22.94 o 
  -2  10   9     2960.85     3210.30     51.06 o 
   0  10   9      546.40      538.86     17.41 o 
   2  10   9      663.34      708.56     33.65 o 
   4  10   9      257.77      266.83     18.49 o 
  -9  11   9     1943.39     1789.78     33.26 o 
  -7  11   9      917.41      931.11     32.78 o 
  -5  11   9     6770.14     6724.49     41.17 o 
  -3  11   9      344.34      371.23     19.75 o 
  -1  11   9      446.71      426.15     33.98 o 
   1  11   9       81.28       87.49     23.29 o 
 -20   0  10      334.98      290.48     72.62 o 
 -18   0  10       57.61        0.69     25.76 o 
 -16   0  10     6409.68     6690.14     82.51 o 
 -14   0  10     1829.01     1817.24     37.88 o 
 -12   0  10     6538.46     6655.03     75.84 o 
 -10   0  10     8906.91     9611.69    312.65 o 
  -8   0  10        0.48      -40.46     40.46 o 
  -6   0  10      824.46      838.52     56.46 o 
  -4   0  10     1316.12     1325.73     94.00 o 
  -2   0  10     4463.02     4732.28     62.86 o 
   0   0  10    27439.10    28209.15    123.28 o 
   2   0  10    13183.28    13882.02     97.82 o 
   4   0  10      272.04      326.60     37.62 o 
   6   0  10     3994.80     4132.51     32.74 o 
   8   0  10     6096.66     6262.25    178.27 o 
  10   0  10     7644.46     7341.58    415.93 o 
 -19   1  10      778.64      841.66     28.62 o 
 -17   1  10     1409.51     1454.84     18.95 o 
 -15   1  10      103.44      106.62     18.40 o 
 -13   1  10      117.75      112.70     18.66 o 
 -11   1  10     2101.38     2150.72     35.13 o 
  -9   1  10     1072.42     1103.88     31.70 o 
  -7   1  10     5825.49     5970.93     74.95 o 
  -5   1  10     3304.27     3412.40     48.15 o 
  -3   1  10      662.76      705.17     27.53 o 
  -1   1  10      237.10      409.19     96.29 o 
   1   1  10      187.76      202.50     26.79 o 
   3   1  10      398.65      399.07     20.31 o 
   5   1  10     4272.73     4412.61     35.47 o 
   7   1  10      282.11      286.68     23.35 o 
   9   1  10      872.26      881.57     23.47 o 
  11   1  10      195.67      178.17     22.88 o 
 -20   2  10     1172.84     1121.00     41.42 o 
 -18   2  10        8.67       33.47     18.04 o 
 -16   2  10       64.57       90.78     17.01 o 
 -14   2  10    13084.67    13340.59    144.91 o 
 -12   2  10     1029.72     1084.58     23.73 o 
 -10   2  10     3301.12     3455.55     35.00 o 
  -8   2  10       15.61       39.00     25.51 o 
  -6   2  10     3376.72     3228.47     27.46 o 
  -4   2  10    11081.87    11398.17    165.72 o 
  -2   2  10      239.46      288.43     23.79 o 
   0   2  10     1260.09     1295.84     41.57 o 
   2   2  10     8500.95     8998.25     73.00 o 
   4   2  10     3042.89     3022.36     67.38 o 
   6   2  10     3819.82     3816.73     70.05 o 
   8   2  10      699.81      692.04     30.20 o 
  10   2  10      328.01      337.88     26.80 o 
 -19   3  10      317.69      296.23     21.26 o 
 -17   3  10      421.62      432.62     19.06 o 
 -15   3  10      416.48      426.59     18.87 o 
 -13   3  10      819.44      865.71     19.93 o 
 -11   3  10     1730.06     1810.61     24.50 o 
  -9   3  10     5730.86     5890.72     61.77 o 
  -7   3  10     2375.40     2395.06     26.29 o 
  -5   3  10       39.54      125.06     23.07 o 
  -3   3  10     7081.68     7130.17     88.60 o 
  -1   3  10    23157.01    23665.46    244.72 o 
   1   3  10     1001.15      971.83     20.06 o 
   3   3  10      840.88      886.74     21.04 o 
   5   3  10       12.50       15.78     17.77 o 
   7   3  10     5149.81     5155.61    144.60 o 
   9   3  10      229.15      203.41     18.96 o 
  11   3  10      186.13      143.09     23.02 o 
 -18   4  10      835.69      809.71     52.30 o 
 -16   4  10        1.42       -0.20     18.20 o 
 -14   4  10     1021.16     1052.45     18.73 o 
 -12   4  10      698.70      751.48     22.17 o 
 -10   4  10     9676.47     9915.83    122.23 o 
  -8   4  10      623.05      641.65     27.01 o 
  -6   4  10    13301.18    13549.49    151.03 o 
  -4   4  10      115.25      157.55     22.67 o 
  -2   4  10       17.14       32.97     23.85 o 
   0   4  10     5723.10     5740.51     94.23 o 
   2   4  10     1726.66     1721.84     19.72 o 
   4   4  10     4448.79     4590.14     39.78 o 
   6   4  10     1457.86     1490.60     23.35 o 
   8   4  10       11.33       34.17     18.08 o 
  10   4  10     3489.82     3558.87    121.97 o 
 -19   5  10       92.74       42.13     22.76 o 
 -17   5  10      122.84      147.92     24.92 o 
 -15   5  10      129.34      179.73     23.30 o 
 -13   5  10      672.69      729.61     34.32 o 
 -11   5  10      515.66      581.66     18.57 o 
  -9   5  10       14.73       35.30     20.72 o 
  -7   5  10     1963.16     1994.28     38.24 o 
  -5   5  10     1885.89     1950.30     23.30 o 
  -3   5  10       14.64       86.48     56.73 o 
  -1   5  10      206.46      208.64     18.56 o 
   1   5  10       79.91       71.07     25.69 o 
   3   5  10      748.30      771.64     35.29 o 
   5   5  10     1964.66     2068.29     24.63 o 
   7   5  10      146.74      175.58     19.48 o 
   9   5  10      260.27      227.39     20.56 o 
 -18   6  10      851.62      747.13     27.31 o 
 -16   6  10     2167.80     2203.94     44.75 o 
 -14   6  10     3356.50     3336.80     66.40 o 
 -12   6  10     7515.19     7529.85    145.48 o 
 -10   6  10     7154.08     7422.22     79.89 o 
  -8   6  10      178.99      228.60     19.69 o 
  -6   6  10     4388.88     4461.83     28.64 o 
  -4   6  10     2388.21     2364.56     25.60 o 
  -2   6  10     1411.08     1447.37     44.21 o 
   0   6  10       25.87       83.68     18.17 o 
   2   6  10     1316.39     1320.70     26.14 o 
   4   6  10     1124.89     1145.04     31.43 o 
   6   6  10     1402.06     1432.82     20.76 o 
   8   6  10     1253.37     1271.06     35.19 o 
 -17   7  10     1085.03     1030.76     24.59 o 
 -15   7  10      593.26      576.45     20.65 o 
 -13   7  10       86.70      118.37     26.44 o 
 -11   7  10      364.52      403.93     32.19 o 
  -9   7  10      983.86      992.26     44.05 o 
  -7   7  10     2805.45     2724.37     65.50 o 
  -5   7  10      499.08      523.64     18.58 o 
  -3   7  10      129.13      200.58     17.73 o 
  -1   7  10      178.46      178.50     18.16 o 
   1   7  10      110.88      111.68     18.65 o 
   3   7  10        6.83       30.27     15.23 o 
   5   7  10       25.77        0.11     21.70 o 
   7   7  10       24.48       32.10     20.90 o 
 -16   8  10       69.79       82.03     35.46 o 
 -14   8  10      336.65      349.09     31.01 o 
 -12   8  10      736.48      717.29     18.86 o 
 -10   8  10     2710.89     2735.62     20.95 o 
  -8   8  10       67.75      123.22     27.57 o 
  -6   8  10     3837.23     3906.19     56.02 o 
  -4   8  10      435.35      442.72     18.64 o 
  -2   8  10      425.07      482.39     21.08 o 
   0   8  10      408.63      393.86     17.05 o 
   2   8  10     2059.25     2124.95     30.00 o 
   4   8  10      829.37      807.87     22.85 o 
   6   8  10     1010.45     1037.42     33.05 o 
 -13   9  10        0.73      -19.00     19.00 o 
 -11   9  10        1.05       37.60     19.36 o 
  -9   9  10        3.71       44.01     23.39 o 
  -7   9  10     4827.66     4987.99     57.16 o 
  -5   9  10      107.15      139.65     19.55 o 
  -3   9  10     3862.19     3998.48     40.72 o 
  -1   9  10     2569.36     2653.28     19.65 o 
   1   9  10       44.40       34.59     17.49 o 
   3   9  10       59.02       41.32     18.44 o 
   5   9  10        1.58       28.90     18.11 o 
 -12  10  10      112.03       99.13     19.87 o 
 -10  10  10     1103.23     1120.86     27.21 o 
  -8  10  10      493.92      505.94     22.10 o 
  -6  10  10       68.87       80.94     19.64 o 
  -4  10  10      859.16      900.99     21.04 o 
  -2  10  10       75.15       98.36     18.50 o 
   0  10  10     1194.17     1193.47     20.96 o 
   2  10  10     1133.75     1165.06     24.37 o 
  -9  11  10       14.00       54.04     31.49 o 
  -7  11  10     1503.57     1413.20     47.12 o 
  -5  11  10      222.84      182.96     18.33 o 
  -3  11  10      214.17      183.25     33.51 o 
  -1  11  10      843.32      799.26     29.38 o 
 -19   1  11      835.24      831.59     22.72 o 
 -17   1  11     3217.04     3355.69     71.30 o 
 -15   1  11     1479.13     1549.62     27.05 o 
 -13   1  11      657.31      708.72     32.20 o 
 -11   1  11     2390.39     2414.14     34.86 o 
  -9   1  11     7864.48     8387.02    142.87 o 
  -7   1  11     1123.32     1227.21     28.12 o 
  -5   1  11      110.81      139.55     24.07 o 
  -3   1  11      142.77      216.33     26.67 o 
  -1   1  11      438.59      438.27     43.21 o 
   1   1  11     4961.31     5006.54     51.03 o 
   3   1  11      511.76      537.09     27.74 o 
   5   1  11     1022.94      999.06     20.98 o 
   7   1  11     1308.14     1389.96     20.12 o 
   9   1  11      121.24       97.31     19.91 o 
 -20   2  11      274.05      219.81     21.53 o 
 -18   2  11      142.30      173.57     23.06 o 
 -16   2  11      278.46      327.20     20.38 o 
 -14   2  11      146.62      168.87     17.14 o 
 -12   2  11     7778.04     7927.66    167.37 o 
 -10   2  11      192.89      249.84     23.04 o 
  -8   2  11     6776.40     6787.27    117.57 o 
  -6   2  11     2201.51     2344.62     40.50 o 
  -4   2  11     1147.03     1162.81     44.37 o 
  -2   2  11       19.73       46.38     29.11 o 
   0   2  11      113.40      149.07     30.19 o 
   2   2  11     1980.53     2026.45     24.21 o 
   4   2  11      256.49      280.39     17.49 o 
   6   2  11      256.08      292.67     31.13 o 
   8   2  11      231.84      232.65     19.63 o 
  10   2  11       51.25       83.46     22.66 o 
 -19   3  11     1709.02     1603.12     54.60 o 
 -17   3  11        0.27        7.64     17.21 o 
 -15   3  11      164.50      144.42     20.19 o 
 -13   3  11     4572.21     4766.25     57.77 o 
 -11   3  11      382.39      411.35     22.40 o 
  -9   3  11     2242.95     2256.71     74.63 o 
  -7   3  11      802.71      841.01     32.36 o 
  -5   3  11      279.98      330.57     20.85 o 
  -3   3  11     8851.43     8963.77     89.59 o 
  -1   3  11     2024.53     1981.73     38.72 o 
   1   3  11     2799.15     2861.05     39.18 o 
   3   3  11       16.10       27.10     19.85 o 
   5   3  11      311.85      347.31     24.69 o 
   7   3  11      979.92      933.14     18.23 o 
   9   3  11       23.68       42.28     18.34 o 
 -18   4  11     1715.24     1753.02     21.12 o 
 -16   4  11      187.12      201.37     19.38 o 
 -14   4  11      211.36      222.11     18.56 o 
 -12   4  11     6762.68     6865.51     64.39 o 
 -10   4  11      331.97      338.73     20.49 o 
  -8   4  11      601.46      571.82     21.50 o 
  -6   4  11       16.28       29.83     24.83 o 
  -4   4  11       41.36       86.65     27.69 o 
  -2   4  11       25.01       84.08     22.34 o 
   0   4  11      725.13      717.56     22.42 o 
   2   4  11      347.92      353.24     20.27 o 
   4   4  11      651.74      656.49     23.72 o 
   6   4  11     2742.17     2831.91     56.28 o 
   8   4  11      186.70      158.84     18.98 o 
 -19   5  11     1234.73     1007.77     67.79 o 
 -17   5  11     2887.31     2923.32     48.98 o 
 -15   5  11       50.20       69.14     20.31 o 
 -13   5  11      570.10      567.90     20.00 o 
 -11   5  11      285.72      262.26     24.70 o 
  -9   5  11     1215.15     1294.66     33.59 o 
  -7   5  11     3038.01     3037.69     60.00 o 
  -5   5  11      949.40      924.71     23.88 o 
  -3   5  11    10974.82    10936.24    161.65 o 
  -1   5  11      777.06      838.44     28.13 o 
   1   5  11    12889.43    13101.05    132.96 o 
   3   5  11     1803.93     1790.91     35.04 o 
   5   5  11     3018.98     3094.49     50.67 o 
   7   5  11      233.64      232.27     19.92 o 
   9   5  11       45.56       57.61     20.60 o 
 -18   6  11       95.63       45.62     21.84 o 
 -16   6  11      147.64      147.10     23.80 o 
 -14   6  11        3.91       68.27     17.07 o 
 -12   6  11      320.34      334.85     17.92 o 
 -10   6  11       31.42       55.85     20.55 o 
  -8   6  11      692.70      718.26     21.17 o 
  -6   6  11       13.44       67.39     19.36 o 
  -4   6  11     2030.04     2061.84     63.03 o 
  -2   6  11      629.05      668.77     18.92 o 
   0   6  11     1038.66     1120.26     30.74 o 
   2   6  11      153.69      161.48     17.19 o 
   4   6  11      418.48      430.63     17.19 o 
   6   6  11     1031.11     1083.12     34.69 o 
   8   6  11      350.78      344.86     31.92 o 
 -17   7  11     2348.33     1870.36    150.66 o 
 -15   7  11       90.99       93.26     20.74 o 
 -13   7  11     5079.26     5130.95     92.02 o 
 -11   7  11     4057.33     4124.29     75.67 o 
  -9   7  11      104.74      161.05     19.55 o 
  -7   7  11     4306.14     4398.24     40.82 o 
  -5   7  11      474.88      516.35     27.79 o 
  -3   7  11    20260.08    20596.36    153.05 o 
  -1   7  11      913.49      945.72     29.04 o 
   1   7  11     1435.69     1446.29     20.68 o 
   3   7  11       85.28      125.18     26.48 o 
   5   7  11        7.78        5.14     18.63 o 
   7   7  11      474.30      345.08     21.03 o 
 -14   8  11       66.94       55.83     21.11 o 
 -12   8  11     1925.93     1982.50     58.66 o 
 -10   8  11     1551.73     1550.87     22.05 o 
  -8   8  11     6955.83     6978.85    121.85 o 
  -6   8  11     5303.08     5167.88     75.90 o 
  -4   8  11       39.51       26.12     26.43 o 
  -2   8  11        0.52       49.10     37.87 o 
   0   8  11     1036.58     1040.16     31.29 o 
   2   8  11     2155.78     2134.88     41.46 o 
   4   8  11      166.82      217.48     17.94 o 
   6   8  11       40.92       50.12     61.69 o 
 -13   9  11        1.70       39.59     18.44 o 
 -11   9  11      287.87      262.79     25.21 o 
  -9   9  11      816.73      823.94     35.18 o 
  -7   9  11       20.59       26.36     20.61 o 
  -5   9  11     1755.03     1801.97     36.83 o 
  -3   9  11      590.84      651.95     23.56 o 
  -1   9  11       95.18      142.81     24.79 o 
   1   9  11     3457.68     3595.48     67.58 o 
   3   9  11      135.64      156.07     19.43 o 
 -10  10  11      166.79      153.51     20.41 o 
  -8  10  11      418.88      408.85     35.47 o 
  -6  10  11      754.48      668.12     21.63 o 
  -4  10  11      174.13      191.71     22.01 o 
  -2  10  11     1179.90     1246.15     41.71 o 
   0  10  11      265.08      196.09     32.59 o 
   2  10  11      330.72      231.26     45.43 o 
  -7  11  11       85.24       21.16     44.10 o 
  -5  11  11      110.67      117.83     19.22 o 
  -3  11  11      355.89      193.72     25.04 o 
 -20   0  12      544.31      495.46     45.84 o 
 -18   0  12     1410.07     1510.67     40.31 o 
 -16   0  12      651.61      652.23     35.69 o 
 -14   0  12      695.85      686.03     45.76 o 
 -12   0  12      383.79      452.11     36.49 o 
 -10   0  12     1037.32     1049.49     33.97 o 
  -8   0  12    20996.96    22173.68    810.97 o 
  -6   0  12      479.87      533.16     41.06 o 
  -4   0  12    29925.32    30961.38   1188.91 o 
  -2   0  12      391.50      401.28     50.99 o 
   0   0  12       37.15       63.83     37.76 o 
   2   0  12     3188.84     3266.75     42.73 o 
   4   0  12     2306.85     2362.26     46.00 o 
   6   0  12     6536.74     6665.19     46.96 o 
   8   0  12     1455.05     1525.87     31.82 o 
 -19   1  12      517.39      463.27     18.93 o 
 -17   1  12      271.98      307.00     19.69 o 
 -15   1  12      526.57      559.05     21.24 o 
 -13   1  12      291.67      387.92     31.87 o 
 -11   1  12      114.35      124.14     25.63 o 
  -9   1  12     1303.92     1418.85     37.97 o 
  -7   1  12     4426.79     4614.89     29.01 o 
  -5   1  12       10.11       24.78     25.69 o 
  -3   1  12      872.23      881.94     30.99 o 
  -1   1  12     2118.95     2235.29     25.52 o 
   1   1  12     6746.71     7089.25     29.36 o 
   3   1  12      665.41      655.06     21.07 o 
   5   1  12      179.58      183.74     21.04 o 
   7   1  12      373.98      415.68     21.41 o 
   9   1  12      745.34      674.01     30.16 o 
 -20   2  12      383.23      311.06     27.33 o 
 -18   2  12     4105.96     4233.16    109.14 o 
 -16   2  12      928.08      872.44     25.64 o 
 -14   2  12      724.07      709.22     35.28 o 
 -12   2  12    12284.35    12551.92    189.62 o 
 -10   2  12     6230.68     6407.39    110.23 o 
  -8   2  12    12514.25    13168.75     93.31 o 
  -6   2  12     1515.84     1470.17     79.62 o 
  -4   2  12     3129.29     3122.40    106.36 o 
  -2   2  12     6529.65     6797.46     56.87 o 
   0   2  12      307.87      356.06     23.04 o 
   2   2  12       43.96      109.76     35.79 o 
   4   2  12      405.60      448.63     16.92 o 
   6   2  12      201.96      202.82     16.93 o 
   8   2  12     2660.77     2779.22     74.95 o 
 -19   3  12     1752.03     1651.39     57.92 o 
 -17   3  12     3317.86     3415.93     51.88 o 
 -15   3  12     1885.23     1883.31     29.31 o 
 -13   3  12     5994.33     6155.38     64.91 o 
 -11   3  12     1145.84     1163.90     44.01 o 
  -9   3  12        7.51       48.98     22.05 o 
  -7   3  12      601.53      614.76     25.33 o 
  -5   3  12     5309.90     5360.45     83.25 o 
  -3   3  12       36.09       50.85     19.30 o 
  -1   3  12       27.39       28.73     21.91 o 
   1   3  12     4620.56     4617.35     58.60 o 
   3   3  12      604.80      671.86     18.08 o 
   5   3  12      647.48      699.45     17.97 o 
   7   3  12     1690.55     1656.78     31.72 o 
   9   3  12      137.96      107.50     19.86 o 
 -18   4  12       77.95       71.71     20.02 o 
 -16   4  12       69.06       59.13     23.99 o 
 -14   4  12      732.43      747.59     18.91 o 
 -12   4  12      767.77      811.91     20.46 o 
 -10   4  12      395.38      412.17     19.03 o 
  -8   4  12     2186.87     2113.69    165.17 o 
  -6   4  12      390.73      381.26     26.85 o 
  -4   4  12      291.31      330.63     22.66 o 
  -2   4  12      782.87      813.24     35.63 o 
   0   4  12       18.03       22.28     18.86 o 
   2   4  12     5679.82     5820.93     58.22 o 
   4   4  12       16.73       39.61     20.18 o 
   6   4  12       74.96       72.63     20.94 o 
   8   4  12      887.39      800.73     51.08 o 
 -17   5  12       13.82       34.90     20.47 o 
 -15   5  12       80.50       70.51     18.11 o 
 -13   5  12      969.40      995.84     19.59 o 
 -11   5  12        1.61       41.67     19.85 o 
  -9   5  12      799.89      837.64     19.74 o 
  -7   5  12     1001.73     1088.42     20.82 o 
  -5   5  12      534.38      597.79     31.60 o 
  -3   5  12      764.39      790.25     20.17 o 
  -1   5  12     1217.08     1234.01     34.85 o 
   1   5  12     4820.51     4977.81     77.22 o 
   3   5  12        1.97      -17.86     17.86 o 
   5   5  12        0.11       35.93     18.90 o 
   7   5  12      261.66      241.25     18.38 o 
 -16   6  12       63.31       74.03     19.55 o 
 -14   6  12      285.44      280.71     34.90 o 
 -12   6  12     5227.70     5294.36     65.94 o 
 -10   6  12       37.57       60.66     19.73 o 
  -8   6  12      215.35      245.02     23.26 o 
  -6   6  12       87.80      110.63     28.55 o 
  -4   6  12     5345.16     5461.99     67.73 o 
  -2   6  12     5094.14     5167.01     54.23 o 
   0   6  12        0.75      -18.22     18.22 o 
   2   6  12     2083.37     2100.60     26.38 o 
   4   6  12     3171.52     3292.88     51.19 o 
   6   6  12     1586.91     1401.18     64.27 o 
 -15   7  12      317.28      271.55     21.15 o 
 -13   7  12        2.40       42.92     18.73 o 
 -11   7  12        4.75       36.85     20.30 o 
  -9   7  12     1095.47     1166.23     22.20 o 
  -7   7  12      976.07      989.73     22.34 o 
  -5   7  12      330.34      390.44     31.35 o 
  -3   7  12       30.34       61.45     21.18 o 
  -1   7  12      230.53      229.36     26.16 o 
   1   7  12     2157.36     2185.88     38.49 o 
   3   7  12      541.89      502.74     36.41 o 
   5   7  12      512.44      469.72     24.83 o 
 -14   8  12      893.37      844.62     25.93 o 
 -12   8  12     1943.23     1940.89     34.85 o 
 -10   8  12       31.66       49.98     16.73 o 
  -8   8  12      573.35      546.12     18.15 o 
  -6   8  12      245.20      255.16     29.87 o 
  -4   8  12        0.24       20.05     23.22 o 
  -2   8  12      927.79      982.27     20.67 o 
   0   8  12      116.01      163.88     19.22 o 
   2   8  12     1730.78     1757.74     28.19 o 
   4   8  12      428.57      413.04     23.60 o 
 -13   9  12      411.92      379.74     21.51 o 
 -11   9  12      285.73      268.10     18.80 o 
  -9   9  12       67.74      155.86     22.50 o 
  -7   9  12      984.37      971.67     18.86 o 
  -5   9  12       30.64       21.77     27.08 o 
  -3   9  12       67.05      120.75     21.71 o 
  -1   9  12        1.78       -4.98     19.41 o 
   1   9  12     2455.26     2441.50     40.22 o 
 -10  10  12      283.51      275.53     34.25 o 
  -8  10  12     1939.44     1988.71     43.31 o 
  -6  10  12       11.73       16.15     17.21 o 
  -4  10  12      623.87      586.84     31.54 o 
  -2  10  12       82.30       91.19     20.98 o 
 -19   1  13        0.36       39.75     19.56 o 
 -17   1  13     2907.51     2957.70     90.07 o 
 -15   1  13     2758.38     2813.55     37.49 o 
 -13   1  13     1127.37     1205.52     24.45 o 
 -11   1  13     2032.12     2103.97     50.73 o 
  -9   1  13     6196.69     6505.49     84.90 o 
  -7   1  13     1029.35     1079.80     22.78 o 
  -5   1  13     1249.65     1248.08     24.54 o 
  -3   1  13        2.02       21.34     24.29 o 
  -1   1  13     9603.24     9761.62     91.71 o 
   1   1  13     2572.08     2656.01     32.95 o 
   3   1  13     4162.85     4234.61     48.14 o 
   5   1  13     2223.03     2211.98     37.57 o 
   7   1  13      569.61      564.32     20.66 o 
 -18   2  13     2348.60     2546.06     62.94 o 
 -16   2  13      493.74      539.38     21.37 o 
 -14   2  13      725.95      679.25     25.57 o 
 -12   2  13       11.81       36.86     20.79 o 
 -10   2  13     1954.63     2015.55     23.29 o 
  -8   2  13      979.45     1014.23     36.14 o 
  -6   2  13      494.83      529.14     30.93 o 
  -4   2  13     5002.92     5116.81     42.20 o 
  -2   2  13       29.10       -4.54     19.67 o 
   0   2  13     2214.97     2333.29     22.21 o 
   2   2  13       38.77       90.12     22.17 o 
   4   2  13        2.19       31.68     16.43 o 
   6   2  13        0.99      -16.89     18.40 o 
   8   2  13      359.44      278.91     17.78 o 
 -19   3  13      492.24      402.42     24.03 o 
 -17   3  13     3645.53     3781.85     60.28 o 
 -15   3  13      224.38      242.93     17.74 o 
 -13   3  13      340.57      401.74     27.31 o 
 -11   3  13     4437.99     4445.94    144.71 o 
  -9   3  13      527.57      572.94     19.09 o 
  -7   3  13     2356.56     2434.11     47.55 o 
  -5   3  13     1850.76     1932.63     46.49 o 
  -3   3  13        0.21      -16.41     23.02 o 
  -1   3  13     7674.77     7877.99     82.39 o 
   1   3  13      544.91      570.66     21.33 o 
   3   3  13     2124.31     2138.32     21.16 o 
   5   3  13      140.41      139.97     17.46 o 
   7   3  13      147.15      106.99     19.05 o 
 -18   4  13     1623.28     1513.63     62.08 o 
 -16   4  13      124.66      128.41     17.75 o 
 -14   4  13     3123.78     3209.35     22.35 o 
 -12   4  13      573.95      580.37     19.06 o 
 -10   4  13     4587.04     4771.08     32.46 o 
  -8   4  13      825.42      840.51     25.40 o 
  -6   4  13     5535.96     5669.53     92.84 o 
  -4   4  13     7767.95     7947.96    128.42 o 
  -2   4  13      104.23      121.85     18.07 o 
   0   4  13      122.51      193.24     18.37 o 
   2   4  13       72.49      133.15     22.80 o 
   4   4  13      958.87      971.77     38.87 o 
   6   4  13       11.13       24.51     16.15 o 
 -17   5  13      238.80      253.17     39.86 o 
 -15   5  13     1878.87     1953.27     27.53 o 
 -13   5  13     2546.79     2591.59     61.68 o 
 -11   5  13        6.49       45.16     29.12 o 
  -9   5  13     5060.92     5120.29     46.96 o 
  -7   5  13     1888.05     1815.82     42.45 o 
  -5   5  13      403.65      389.14     20.80 o 
  -3   5  13      216.62      216.69     19.11 o 
  -1   5  13       23.94       36.61     16.71 o 
   1   5  13      136.11      163.69     21.28 o 
   3   5  13     3144.28     3066.85     60.84 o 
   5   5  13      176.13      152.29     18.83 o 
 -16   6  13      224.81      261.14     21.21 o 
 -14   6  13        2.25        1.85     17.97 o 
 -12   6  13       14.44       27.73     18.57 o 
 -10   6  13      375.12      443.26     26.96 o 
  -8   6  13        9.79       10.99     22.41 o 
  -6   6  13      497.37      484.47     18.75 o 
  -4   6  13       34.13       75.48     16.65 o 
  -2   6  13       31.48      -17.38     24.72 o 
   0   6  13     1241.21     1392.21     37.67 o 
   2   6  13        0.25       -0.78     19.13 o 
   4   6  13       39.33       65.49     18.38 o 
 -15   7  13      479.82      422.77     26.89 o 
 -13   7  13     1733.45     1715.30     41.72 o 
 -11   7  13     3889.58     3967.21     23.16 o 
  -9   7  13      894.47      937.47     21.97 o 
  -7   7  13     3130.98     3212.51     47.39 o 
  -5   7  13      721.17      790.29     29.89 o 
  -3   7  13       47.65      121.65     27.47 o 
  -1   7  13     1589.49     1659.57     34.57 o 
   1   7  13        0.36       -4.89     22.74 o 
   3   7  13      712.67      660.01     22.37 o 
 -14   8  13      437.39      401.99     58.77 o 
 -12   8  13      649.33      642.46     19.69 o 
 -10   8  13      686.48      600.05     26.20 o 
  -8   8  13       27.82       68.08     18.08 o 
  -6   8  13      382.67      429.71     28.81 o 
  -4   8  13       30.32       53.66     20.38 o 
  -2   8  13       94.03       56.12     25.70 o 
   0   8  13     1037.38     1071.67     24.46 o 
   2   8  13      714.59      631.21     38.80 o 
 -11   9  13       57.16       43.78     18.87 o 
  -9   9  13      735.50      774.86     22.69 o 
  -7   9  13      986.18      983.26     43.24 o 
  -5   9  13       57.97       92.90     24.65 o 
  -3   9  13      705.34      662.13     19.40 o 
  -1   9  13       32.95       45.76     26.07 o 
  -8  10  13      323.27      169.46     28.44 o 
  -6  10  13      862.37      699.26     69.98 o 
  -4  10  13      620.52      400.67     26.34 o 
 -18   0  14      671.64      657.09     49.28 o 
 -16   0  14      225.77      253.59     40.97 o 
 -14   0  14      794.26      844.54     35.70 o 
 -12   0  14     1589.76     1762.36    111.83 o 
 -10   0  14     3283.00     3407.71     36.49 o 
  -8   0  14     1134.95     1206.05     74.62 o 
  -6   0  14      373.45      361.69     60.75 o 
  -4   0  14      900.19      880.74    126.70 o 
  -2   0  14      462.95      494.51     25.76 o 
   0   0  14     3329.04     3455.01     37.70 o 
   2   0  14      136.77      128.86     35.17 o 
   4   0  14     7309.06     7321.02    245.62 o 
   6   0  14        0.51        7.97     30.41 o 
 -19   1  14        8.86        6.49     18.17 o 
 -17   1  14      321.95      344.96     19.06 o 
 -15   1  14     1372.63     1435.26     20.03 o 
 -13   1  14     1229.42     1297.69     37.89 o 
 -11   1  14     2483.51     2526.83     71.05 o 
  -9   1  14      479.50      504.27     22.81 o 
  -7   1  14       17.86       76.02     32.00 o 
  -5   1  14      108.73      149.59     20.22 o 
  -3   1  14      806.44      798.43     41.18 o 
  -1   1  14       54.50       58.78     30.52 o 
   1   1  14     1205.10     1245.07     39.48 o 
   3   1  14      227.00      237.22     22.12 o 
   5   1  14      106.89       90.41     18.79 o 
   7   1  14      132.92      131.61     20.18 o 
 -18   2  14      500.29      452.44     59.07 o 
 -16   2  14     2652.70     2708.23     59.52 o 
 -14   2  14     1862.19     1830.11     78.17 o 
 -12   2  14      120.74      168.65     17.85 o 
 -10   2  14    15309.16    15254.07    396.02 o 
  -8   2  14     1302.56     1370.63     22.66 o 
  -6   2  14     4126.68     4111.72     54.35 o 
  -4   2  14     1692.16     1786.63     35.70 o 
  -2   2  14      595.01      594.51     20.96 o 
   0   2  14     9950.69     9981.32     76.41 o 
   2   2  14        0.41       22.61     16.51 o 
   4   2  14     2075.60     2149.24     23.96 o 
   6   2  14     2635.54     2551.26     48.67 o 
 -19   3  14       54.78       16.47     21.80 o 
 -17   3  14     1118.52     1072.19     43.94 o 
 -15   3  14      162.28      190.46     19.46 o 
 -13   3  14      317.61      334.79     36.93 o 
 -11   3  14      344.70      374.82     20.16 o 
  -9   3  14     1037.96     1093.73     46.86 o 
  -7   3  14     1199.42     1240.92     24.51 o 
  -5   3  14    11338.52    11619.83    138.71 o 
  -3   3  14       17.77       63.62     17.71 o 
  -1   3  14      246.93      289.23     18.29 o 
   1   3  14     1712.70     1744.88     25.38 o 
   3   3  14     4988.15     5047.83     50.37 o 
   5   3  14     1442.00     1323.15     24.36 o 
 -18   4  14       42.74       48.63     19.96 o 
 -16   4  14      484.10      491.52     24.33 o 
 -14   4  14       68.03      134.68     18.69 o 
 -12   4  14        0.65       13.43     21.40 o 
 -10   4  14      463.00      483.40     41.69 o 
  -8   4  14      193.30      199.48     29.66 o 
  -6   4  14     4520.26     4509.46     68.87 o 
  -4   4  14      892.26      933.95     20.54 o 
  -2   4  14     4494.89     4608.50     72.25 o 
   0   4  14      135.35      147.79     16.72 o 
   2   4  14       25.62       66.02     18.27 o 
   4   4  14      619.83      623.63     26.31 o 
   6   4  14      128.36       58.60     41.15 o 
 -17   5  14      308.73      290.17     23.52 o 
 -15   5  14      215.57      191.60     22.36 o 
 -13   5  14       51.80       62.00     17.95 o 
 -11   5  14      682.23      740.72     36.78 o 
  -9   5  14      144.07      147.86     20.16 o 
  -7   5  14      116.46      152.50     19.57 o 
  -5   5  14      313.76      353.35     19.24 o 
  -3   5  14      310.35      284.56     16.94 o 
  -1   5  14      292.30      338.68     18.74 o 
   1   5  14      307.19      299.30     25.59 o 
   3   5  14      268.63      281.01     19.61 o 
   5   5  14        2.45       30.00     21.31 o 
 -16   6  14     3000.67     2756.52     41.79 o 
 -14   6  14        9.04       54.92     21.55 o 
 -12   6  14     1295.41     1295.55     29.14 o 
 -10   6  14     2082.47     2084.15     72.40 o 
  -8   6  14     2846.35     2900.45     75.77 o 
  -6   6  14     6766.28     6785.89     59.47 o 
  -4   6  14       56.30       78.92     26.49 o 
  -2   6  14     2222.41     2256.44     20.71 o 
   0   6  14       15.92      -15.52     19.46 o 
   2   6  14       79.53       53.46     19.57 o 
   4   6  14       60.33       50.77     27.54 o 
 -15   7  14      822.41      663.95     54.86 o 
 -13   7  14     1374.51     1402.10     19.96 o 
 -11   7  14      996.98     1022.31     25.90 o 
  -9   7  14      169.78      149.24     20.80 o 
  -7   7  14      156.60      158.19     18.76 o 
  -5   7  14       41.57       78.79     20.21 o 
  -3   7  14      628.75      644.22     19.87 o 
  -1   7  14       27.54       44.87     18.09 o 
   1   7  14        6.30       -1.22     27.51 o 
 -12   8  14        4.10        8.99     18.14 o 
 -10   8  14      331.94      336.73     30.42 o 
  -8   8  14      167.02      150.97     26.79 o 
  -6   8  14     3052.37     3123.01     74.45 o 
  -4   8  14       64.09       37.05     20.15 o 
  -2   8  14     2648.52     2664.39     25.96 o 
   0   8  14       44.45       33.69     22.76 o 
  -9   9  14       60.11       47.66     21.07 o 
  -7   9  14      224.03      167.38     20.06 o 
  -5   9  14      468.21      410.94     38.26 o 
  -3   9  14      848.03      807.35     21.60 o 
 -19   1  15     1228.99     1029.79     89.61 o 
 -17   1  15      831.94      868.46     36.54 o 
 -15   1  15      206.66      220.78     22.28 o 
 -13   1  15     1765.24     1778.53     36.57 o 
 -11   1  15     3088.11     3150.67     64.62 o 
  -9   1  15      451.38      444.51     24.57 o 
  -7   1  15     2868.50     2933.66     60.66 o 
  -5   1  15      285.46      364.60     34.95 o 
  -3   1  15       28.55       55.94     19.81 o 
  -1   1  15      355.82      349.75     19.06 o 
   1   1  15      342.97      330.21     20.33 o 
   3   1  15       60.05       88.85     17.61 o 
   5   1  15     1289.89     1187.46     23.08 o 
 -18   2  15      242.00      214.41     17.76 o 
 -16   2  15     1884.25     1960.41     35.13 o 
 -14   2  15       96.33      109.59     18.24 o 
 -12   2  15      651.76      715.57     35.20 o 
 -10   2  15     1536.53     1544.24     32.87 o 
  -8   2  15     3628.34     3672.51     31.38 o 
  -6   2  15       30.14       39.17     23.33 o 
  -4   2  15     1468.20     1451.50     28.32 o 
  -2   2  15     1690.44     1706.76     59.72 o 
   0   2  15       87.56       64.65     22.20 o 
   2   2  15        0.15       16.97     19.14 o 
   4   2  15      486.75      408.16     17.62 o 
 -17   3  15      672.29      611.50     27.59 o 
 -15   3  15     2858.11     2924.03     61.63 o 
 -13   3  15      126.60      140.97     17.68 o 
 -11   3  15      104.65      127.13     17.68 o 
  -9   3  15     3582.87     3636.19     44.37 o 
  -7   3  15      255.72      271.99     26.72 o 
  -5   3  15     2866.80     2811.65     33.55 o 
  -3   3  15     1152.76     1152.37     33.45 o 
  -1   3  15        1.89       60.06     19.62 o 
   1   3  15     3087.16     3028.46     23.68 o 
   3   3  15      261.62      268.40     32.71 o 
   5   3  15     1461.26     1078.32     80.14 o 
 -16   4  15     1468.95     1450.61     43.60 o 
 -14   4  15      200.02      192.21     25.97 o 
 -12   4  15       37.53      104.13     19.77 o 
 -10   4  15       42.85       54.30     16.91 o 
  -8   4  15     1317.47     1328.98     28.26 o 
  -6   4  15       72.03      120.63     28.70 o 
  -4   4  15        6.79       70.46     31.73 o 
  -2   4  15      370.58      392.96     26.15 o 
   0   4  15       36.79       38.81     26.82 o 
   2   4  15      968.18      954.10     29.07 o 
   4   4  15      577.98      485.69     38.62 o 
 -17   5  15      233.26       97.90     26.07 o 
 -15   5  15     1404.32     1427.44     24.50 o 
 -13   5  15     1466.21     1451.23     22.75 o 
 -11   5  15      266.35      253.55     20.58 o 
  -9   5  15     1256.78     1267.82     41.55 o 
  -7   5  15     1069.64     1056.32     39.80 o 
  -5   5  15     1825.11     1747.47     55.25 o 
  -3   5  15       27.70       46.87     16.48 o 
  -1   5  15      922.56      960.15     41.93 o 
   1   5  15     1683.10     1582.79     37.05 o 
   3   5  15      243.33      180.41     21.33 o 
 -14   6  15        6.65       -4.35     19.87 o 
 -12   6  15       21.11       33.42     35.10 o 
 -10   6  15      178.52      130.34     19.69 o 
  -8   6  15      818.30      829.53     20.67 o 
  -6   6  15        0.66      -12.48     17.35 o 
  -4   6  15      301.28      291.33     19.84 o 
  -2   6  15       15.83      -18.25     18.25 o 
   0   6  15       93.68      104.81     20.63 o 
   2   6  15      927.00      773.17     20.71 o 
 -13   7  15     2050.78     1956.08    106.27 o 
 -11   7  15      633.51      624.11     23.09 o 
  -9   7  15     4394.19     4304.86     78.87 o 
  -7   7  15     3404.06     3440.92     77.34 o 
  -5   7  15     2885.69     2856.07     60.98 o 
  -3   7  15     2696.84     2681.59     43.18 o 
  -1   7  15       54.28       47.13     17.63 o 
 -10   8  15     2011.52     1759.57    119.55 o 
  -8   8  15     1078.26      954.03     45.16 o 
  -6   8  15      682.47      505.35     45.98 o 
  -4   8  15     2578.28     2542.40     74.97 o 
  -2   8  15     2931.97     2512.26    113.48 o 
 -18   0  16     5108.82     4855.35     88.46 o 
 -16   0  16      152.01      144.57     41.71 o 
 -14   0  16     1761.94     1792.67     83.16 o 
 -12   0  16        0.20      -24.48     34.40 o 
 -10   0  16      163.68      152.77     34.36 o 
  -8   0  16      129.33      129.03     60.79 o 
  -6   0  16      171.70      165.01     30.63 o 
  -4   0  16     6082.33     6198.95    181.02 o 
  -2   0  16      130.21      167.90     81.29 o 
   0   0  16     7758.34     7888.18     95.18 o 
   2   0  16      598.34      589.05     94.15 o 
   4   0  16      123.30      100.05     26.91 o 
 -17   1  16        9.91       65.46     18.92 o 
 -15   1  16        0.29       38.08     22.29 o 
 -13   1  16       15.69       19.35     18.67 o 
 -11   1  16      776.40      859.78     32.57 o 
  -9   1  16       28.61       46.74     25.04 o 
  -7   1  16      422.91      438.48     24.70 o 
  -5   1  16     1411.90     1456.86     21.10 o 
  -3   1  16     2496.97     2551.99     39.71 o 
  -1   1  16      293.22      294.48     17.70 o 
   1   1  16       16.36       36.94     18.84 o 
   3   1  16      409.83      317.40     31.81 o 
 -18   2  16     4214.41     3755.44    131.92 o 
 -16   2  16      934.94      968.97     45.69 o 
 -14   2  16     5327.60     5344.62     66.73 o 
 -12   2  16      115.83       77.54     25.51 o 
 -10   2  16      599.35      644.66     21.22 o 
  -8   2  16     5295.78     5333.11    107.89 o 
  -6   2  16     1669.90     1695.72     23.37 o 
  -4   2  16     7537.68     7617.66    106.40 o 
  -2   2  16     1104.91     1124.77     23.21 o 
   0   2  16      476.91      496.79     43.12 o 
   2   2  16     1045.21     1019.46     34.93 o 
 -17   3  16      446.32      349.00     29.74 o 
 -15   3  16      854.73      801.10     20.20 o 
 -13   3  16     2206.64     2207.97     45.86 o 
 -11   3  16      863.36      915.63     18.43 o 
  -9   3  16     5762.68     5748.70     88.99 o 
  -7   3  16        0.44       -2.56     19.57 o 
  -5   3  16        7.89      -16.37     26.55 o 
  -3   3  16      355.74      383.30     32.95 o 
  -1   3  16      207.09      245.93     20.59 o 
   1   3  16       20.69        0.53     17.23 o 
   3   3  16      933.93      764.49     30.60 o 
 -16   4  16      423.59      344.71     47.39 o 
 -14   4  16        8.77        4.88     17.73 o 
 -12   4  16      980.22      990.78     21.21 o 
 -10   4  16      136.34      177.43     25.57 o 
  -8   4  16     1673.01     1686.91     20.25 o 
  -6   4  16        4.43       10.12     19.44 o 
  -4   4  16      752.34      745.33     20.40 o 
  -2   4  16      145.22      131.18     26.68 o 
   0   4  16      173.80      166.94     18.14 o 
   2   4  16      877.67      725.46     31.96 o 
 -15   5  16       82.05       82.64     20.72 o 
 -13   5  16       33.54       70.51     18.77 o 
 -11   5  16      120.74      122.52     17.69 o 
  -9   5  16      473.98      476.78     33.24 o 
  -7   5  16      114.75      114.45     20.71 o 
  -5   5  16      395.76      360.54     31.13 o 
  -3   5  16     1067.19     1080.21     20.64 o 
  -1   5  16       16.22       14.94     20.89 o 
   1   5  16       81.20       43.68     17.30 o 
 -14   6  16      145.55      167.44     20.45 o 
 -12   6  16     1241.46     1079.46     99.87 o 
 -10   6  16       20.47       28.26     19.24 o 
  -8   6  16     6308.53     6271.71     91.12 o 
  -6   6  16      833.89      771.76     36.65 o 
  -4   6  16      265.09      219.11     29.74 o 
  -2   6  16       61.66       46.42     22.71 o 
   0   6  16     1300.60     1232.70     41.80 o 
 -11   7  16      327.51      286.15     20.65 o 
  -9   7  16        0.02       22.83     18.91 o 
  -7   7  16       50.62        8.56     25.20 o 
  -5   7  16      777.36      752.62     60.51 o 
  -3   7  16     1451.90     1312.94     43.74 o 
  -6   8  16       31.60       57.79     36.77 o 
 -17   1  17     3546.28     3284.93     81.20 o 
 -15   1  17       69.07       80.93     38.03 o 
 -13   1  17     4289.47     4306.82     70.18 o 
 -11   1  17      755.18      712.41     19.74 o 
  -9   1  17      897.38      877.91     51.69 o 
  -7   1  17     1894.49     1849.42     33.72 o 
  -5   1  17     2853.22     2879.99     73.42 o 
  -3   1  17     2553.30     2520.57     48.27 o 
  -1   1  17      147.20      167.64     17.98 o 
   1   1  17      460.95      419.68     17.99 o 
 -16   2  17       56.03       39.01     20.29 o 
 -14   2  17     2534.17     2515.97     63.37 o 
 -12   2  17      171.39      185.58     17.70 o 
 -10   2  17      730.85      757.85     24.56 o 
  -8   2  17      966.23      922.23     42.61 o 
  -6   2  17      136.24      169.32     19.71 o 
  -4   2  17        0.44      -11.09     35.74 o 
  -2   2  17        5.54      -15.12     38.02 o 
   0   2  17     1114.55     1053.62     46.93 o 
   2   2  17        9.61       35.88     27.01 o 
 -15   3  17      634.69      639.03     28.55 o 
 -13   3  17     2654.14     2655.07     62.40 o 
 -11   3  17       28.64       96.49     21.00 o 
  -9   3  17       14.89       24.78     25.16 o 
  -7   3  17     1736.89     1681.73     34.05 o 
  -5   3  17      355.23      357.68     45.26 o 
  -3   3  17     1127.76     1121.09     40.18 o 
  -1   3  17      590.86      564.04     32.89 o 
   1   3  17       88.82       23.28     18.59 o 
 -14   4  17     4355.74     4282.84    115.66 o 
 -12   4  17      354.88      336.45     17.61 o 
 -10   4  17     3171.75     3141.88     44.82 o 
  -8   4  17     2122.20     2039.74     62.89 o 
  -6   4  17      238.88      193.42     25.82 o 
  -4   4  17      795.70      780.09     49.33 o 
  -2   4  17      328.74      299.22     36.81 o 
   0   4  17     2607.40     2371.78     97.77 o 
 -13   5  17       10.36       18.27     24.71 o 
 -11   5  17        1.62       69.56     21.87 o 
  -9   5  17     3639.76     3577.09     73.92 o 
  -7   5  17      362.99      289.07     26.19 o 
  -5   5  17     3060.42     3036.36     44.55 o 
  -3   5  17        9.60       29.81     17.83 o 
  -1   5  17       96.60       69.32     18.62 o 
 -12   6  17        1.98        8.68     20.06 o 
 -10   6  17       39.06       28.61     18.01 o 
  -8   6  17       27.28       50.98     17.18 o 
  -6   6  17        0.14       52.46     32.18 o 
  -4   6  17      100.99       68.01     19.94 o 
  -7   7  17     1530.81      848.05     61.65 o 
 -16   0  18        0.04       19.74     30.44 o 
 -14   0  18     1340.93     1252.57     73.01 o 
 -12   0  18       42.75       24.17     75.83 o 
 -10   0  18     5337.22     5472.99     34.35 o 
  -8   0  18      697.29      686.27     25.66 o 
  -6   0  18     5190.30     5166.24     35.76 o 
  -4   0  18       18.64      -29.13     58.36 o 
  -2   0  18      721.75      601.19    192.73 o 
   0   0  18       22.35       49.82     40.76 o 
 -15   1  18     1017.12      868.26     92.76 o 
 -13   1  18      333.37      315.36     19.26 o 
 -11   1  18      130.40      122.17     43.27 o 
  -9   1  18      559.14      534.37     21.48 o 
  -7   1  18      529.70      507.42     19.82 o 
  -5   1  18      136.42       85.61     17.56 o 
  -3   1  18      451.35      428.96     24.76 o 
  -1   1  18      169.72       96.49     21.21 o 
 -14   2  18      456.98      347.76     32.04 o 
 -12   2  18     1341.57     1288.90     74.10 o 
 -10   2  18      870.04      784.74     51.33 o 
  -8   2  18      437.46      420.20     35.40 o 
  -6   2  18     6713.39     6727.32    102.71 o 
  -4   2  18     1773.26     1779.09     37.43 o 
  -2   2  18     1451.47     1247.48     60.13 o 
 -15   3  18      123.48       75.08     19.41 o 
 -13   3  18       71.99       60.86     20.05 o 
 -11   3  18      200.08      195.59     25.95 o 
  -9   3  18     1252.66     1235.63     23.61 o 
  -7   3  18       72.34       58.73     19.56 o 
  -5   3  18      296.38      240.97     35.58 o 
  -3   3  18     1216.54     1140.87     21.56 o 
  -1   3  18     4207.00     3263.39     58.91 o 
 -14   4  18       35.57       51.59     32.29 o 
 -12   4  18      596.73      527.62     46.55 o 
 -10   4  18      100.99      116.91     25.03 o 
  -8   4  18      334.80      275.32     20.58 o 
  -6   4  18      185.45      179.39     18.70 o 
  -4   4  18      138.94       83.97     25.19 o 
  -2   4  18     1091.00      486.86     68.38 o 
 -11   5  18       51.27       34.40     17.14 o 
  -9   5  18        0.53       43.41     19.92 o 
  -7   5  18      218.87      234.84     36.02 o 
  -5   5  18       16.12       51.02     19.78 o 
 -13   1  19      129.85       96.63     19.05 o 
 -11   1  19        0.26       35.80     22.93 o 
  -9   1  19       61.53       70.55     22.81 o 
  -7   1  19     1247.42     1137.94     47.36 o 
  -5   1  19      676.39      615.81     55.73 o 
  -3   1  19      716.09      547.75     94.82 o 
 -14   2  19       83.30       46.51     39.40 o 
 -12   2  19     1626.41     1365.40     62.70 o 
 -10   2  19      375.24      287.37     40.20 o 
  -8   2  19      491.07      415.43     33.68 o 
  -6   2  19     1712.77     1497.22    136.47 o 
  -4   2  19        5.00       46.09     18.21 o 
 -11   3  19     1499.80     1278.19     76.45 o 
  -9   3  19        1.60       -6.77     20.41 o 
  -7   3  19        6.08       81.70     35.91 o 
  -5   3  19     1229.06     1017.04     48.41 o 
 -10   4  19       57.84       31.28     20.63 o 
  -8   4  19       33.87        4.28     18.69 o 
  -8   0  20       35.93       69.88     45.54 o 
  -9   1  20      146.73      116.11     31.20 o 
                                                 
